# Supplementary material for: Self-testing knowledge and beliefs on HIV self-testing use in central Uganda
Source: PLOS Glob Public Health. 2024 Jun 12;4(6):e0002869. doi: 10.1371/journal.pgph.0002869 (PMC11168646; doi:10.1371/journal.pgph.0002869)
Supplement: S1 Data — Data which supported the study findings. (XLSX) [file pgph.0002869.s002.xlsx]

## Sheet: Manuscript data
Knowledge of HST															Susceptibility to HIV			Benefits of HST						Barriers to HST						HST use									Demographics						Means
K1	K2	K3	K4	K5	K6	K8	K9	K10	K11	K12	K13	K14	K15	K16	SUS1	SUS3	SUS4	BEN1	BEN2	BEN3	BEN4	BEN5	BEN6	BAR1	BAR3	BAR4	BAR5	BAR6	BAR7	HST1	HST2	HST3	HST4	HST5	HST6	HST7	HST8	HST9	DC1	DC2	DC3	DC4	DC5	DC6	Knowleg	Susc	Bene	Bar	Hst
1	1	1	1	1	3	1	1	5	1	1	5	5	5	5	1	5	5	1	5	5	5	5	5	5	1	1	1	1	1	5	5	5	5	5	5	5	5	5	2	3	3	5	2	1	2.46667	3.66667	4.33333	1.66667	5
5	5	5	5	1	5	5	1	5	5	5	5	5	5	5	5	5	5	5	5	5	5	5	5	1	5	1	5	1	1	5	5	5	3	5	5	5	5	5	1	2	2	5	4	1	4.46667	5	5	2.33333	4.75
1	5	1	1	1	5	4	3	5	5	5	3	3	5	5	5	5	5	5	5	5	5	5	1	5	5	1	5	5	5	5	5	5	5	5	5	5	5	5	2	2	5	2	2	#NULL!	3.46667	5	4.33333	4.33333	5
5	5	5	5	1	1	5	1	5	5	5	3	3	5	5	5	5	5	5	5	5	5	4	5	5	5	1	5	1	2	2	5	5	5	5	5	5	5	5	2	2	3	2	5	1	3.93333	5	4.83333	3.16667	4.625
1	1	1	1	1	5	5	1	5	3	5	5	3	5	5	5	1	4	1	5	5	5	5	5	5	5	5	5	5	5	1	5	4	3	1	5	5	5	5	2	2	1	3	2	2	3.13333	3.33333	4.33333	5	3.625
5	5	5	5	5	1	5	1	5	5	5	3	3	5	5	5	5	5	5	5	5	5	3	5	5	5	1	5	1	2	5	3	2	2	5	5	5	5	5	1	5	5	3	2	1	4.2	5	4.66667	3.16667	4.25
5	5	5	5	5	1	5	1	5	5	5	5	5	5	5	5	5	5	5	5	5	5	3	5	5	5	5	5	5	5	5	5	5	5	5	5	5	5	5	1	2	1	2	1	1	4.46667	5	4.66667	5	5
5	5	5	5	5	5	5	1	5	5	5	3	3	5	5	5	5	5	5	5	5	5	3	5	5	5	1	5	5	5	5	5	5	5	5	5	5	5	5	2	6	5	2	5	1	4.46667	5	4.66667	4.33333	5
1	1	1	1	1	3	5	5	3	3	5	3	3	5	5	3	1	5	5	5	5	5	5	3	5	1	5	1	1	5	5	5	5	1	5	5	5	5	5	1	2	1	4	3	2	3	3	4.66667	3	4.5
5	5	5	5	5	1	5	1	5	5	5	3	2	5	5	5	5	5	2	5	5	2	5	5	5	5	2	5	5	2	5	3	5	2	5	5	5	5	5	1	1	3	2	2	1	4.13333	5	4	4	4.625
4	1	3	5	5	3	3	1	5	5	5	5	3	5	5	5	5	5	5	5	5	5	5	5	5	5	1	5	3	1	5	5	5	5	5	5	5	5	5	2	3	5	5	3	1	3.86667	5	5	3.33333	5
1	1	1	1	1	4	4	3	5	3	5	4	5	5	5	5	5	5	5	5	5	5	5	5	1	5	1	5	5	4	5	1	5	5	5	5	3	3	5	2	3	4	5	2	1	3.2	5	5	3.5	4.5
5	5	1	5	1	5	3	5	3	5	1	3	3	5	5	5	1	5	5	5	5	5	5	5	5	5	1	5	1	1	5	5	4	5	5	5	5	5	5	1	2	2	5	1	2	3.66667	3.66667	5	3	4.875
1	1	1	1	1	5	4	3	3	3	5	5	4	5	5	5	5	5	5	5	5	5	5	5	5	1	1	1	5	1	5	5	5	3	5	5	5	5	5	2	2	5	6	4	2	3.13333	5	5	2.33333	4.75
1	5	1	5	1	5	5	5	5	5	5	5	5	5	5	5	5	5	5	5	5	5	5	5	1	1	1	1	1	1	5	5	5	5	5	5	5	5	5	1	2	1	5	3	2	4.2	5	5	1	5
5	5	1	5	5	5	5	3	5	5	5	3	3	5	5	5	5	5	5	5	5	5	5	5	5	1	1	1	1	1	5	5	5	5	5	5	5	5	5	2	3	4	5	3	1	4.33333	5	5	1.66667	5
5	5	5	5	5	5	5	1	5	1	5	3	3	3	5	5	5	5	5	5	5	5	5	5	5	5	1	5	5	1	5	5	5	5	5	3	5	5	5	2	3	1	5	4	2	4.06667	5	5	3.66667	4.75
5	5	1	1	3	5	3	5	3	5	5	5	5	5	5	1	5	5	5	5	5	5	5	5	5	5	1	5	5	5	5	5	5	5	5	5	5	5	5	2	1	1	5	1	2	4.06667	3.66667	5	4.33333	5
5	1	1	1	1	3	5	1	5	5	5	1	1	5	5	5	5	5	5	5	5	5	5	5	1	1	1	5	5	5	5	3	3	3	5	5	5	5	5	1	2	2	5	2	2	3	5	5	3	4.5
5	1	1	1	1	5	5	1	5	5	5	5	3	5	5	5	5	5	5	5	5	5	5	5	5	5	1	5	5	5	5	5	5	4	5	5	5	5	5	2	1	5	5	1	#NULL!	3.53333	5	5	4.33333	4.875
1	1	1	1	1	3	4	3	3	3	5	3	3	4	5	2	5	4	1	2	2	4	5	4	1	1	1	5	4	1	3	3	3	4	4	1	1	1	3	2	1	3	5	3	2	2.73333	3.66667	3	2.16667	2.5
1	5	1	1	1	3	5	4	5	3	5	3	3	5	5	4	5	4	5	4	4	5	4	3	5	1	1	5	3	1	5	4	5	4	5	5	5	5	5	2	1	2	1	2	2	3.33333	4.33333	4.16667	2.66667	4.875
5	5	5	5	1	3	5	1	5	5	5	5	3	5	5	5	5	5	3	3	5	5	5	3	5	5	1	5	5	3	5	5	5	3	5	5	5	5	4	2	1	3	5	3	2	4.2	5	4	4	4.625
5	5	1	1	1	5	5	1	5	5	5	5	5	5	5	5	5	5	5	5	5	5	5	5	5	1	1	5	5	1	5	5	5	5	5	5	5	1	5	1	3	4	1	3	1	3.93333	5	5	3	4.5
1	1	1	1	1	1	3	3	3	3	3	3	3	5	5	5	5	5	3	5	5	5	5	5	1	3	1	5	2	1	5	4	4	3	5	5	5	5	5	2	4	5	2	1	1	2.46667	5	4.66667	2.16667	4.625
1	1	1	1	1	3	3	3	3	3	3	3	3	5	5	5	5	5	5	5	5	5	5	5	1	1	1	1	1	1	5	5	3	3	5	5	5	5	5	1	7	3	2	3	1	2.6	5	5	1	4.5
5	5	5	5	5	5	5	3	5	5	5	5	5	5	5	5	5	5	5	5	5	5	5	5	2	4	4	4	4	4	5	5	5	5	5	5	5	5	5	1	4	6	3	5	2	4.86667	5	5	3.66667	5
1	1	1	1	1	3	3	3	3	3	3	3	3	5	5	5	5	5	5	5	5	5	5	5	1	1	1	1	1	1	5	5	3	3	5	5	5	5	5	2	6	3	5	3	1	2.6	5	5	1	4.5
1	1	1	1	1	1	3	3	3	3	3	3	3	5	5	5	5	5	5	5	5	4	5	5	1	1	1	1	1	1	5	4	3	3	5	5	5	5	5	1	4	5	2	3	1	2.46667	5	4.83333	1	4.5
5	5	5	5	1	4	5	3	3	5	5	5	4	5	5	5	5	5	5	5	5	5	5	5	1	2	1	5	2	1	5	4	3	3	5	5	5	5	5	2	7	7	3	1	2	4.33333	5	5	2	4.5
1	1	1	1	1	3	4	1	3	1	4	3	3	4	2	5	3	4	3	3	3	3	3	3	2	1	1	1	3	1	4	4	3	3	4	3	4	4	3	1	2	1	5	1	2	2.2	4	3	1.5	3.5
5	5	1	1	1	3	3	3	5	5	5	3	5	5	5	5	5	5	5	5	5	5	5	5	5	5	3	5	4	5	5	5	5	5	5	5	5	5	5	1	2	1	5	4	2	3.66667	5	5	4.5	5
1	1	1	1	1	4	5	4	5	4	4	3	3	5	5	5	5	5	5	5	5	5	4	5	5	5	1	5	1	5	5	1	5	2	5	5	5	5	5	2	1	3	5	5	1	3.13333	5	4.83333	3.66667	4.625
5	5	1	1	1	1	5	1	5	3	5	5	3	5	5	5	5	5	5	5	5	5	5	5	5	5	5	5	1	5	5	5	5	3	5	5	5	5	5	2	3	5	5	1	1	3.4	5	5	4.33333	4.75
5	5	1	1	1	1	5	1	5	5	5	5	3	5	5	5	5	5	5	5	5	5	5	5	1	5	1	5	5	1	5	3	5	5	5	5	5	5	5	2	2	5	1	1	1	3.53333	5	5	3	5
5	1	1	1	1	1	5	1	5	3	5	5	3	5	5	5	5	5	5	5	5	5	5	5	5	5	1	5	1	5	5	5	5	5	5	5	5	5	5	2	5	5	5	2	1	3.13333	5	5	3.66667	5
5	5	5	5	5	1	5	1	5	3	5	5	1	5	5	5	5	5	2	4	5	5	3	5	5	5	1	5	1	1	5	5	5	5	5	5	5	5	5	2	2	5	1	2	1	4.06667	5	4	3	5
5	5	5	5	5	5	5	1	5	5	5	5	5	5	5	5	5	5	5	5	5	5	3	5	1	5	1	5	1	5	5	5	5	5	5	5	5	5	5	2	4	6	2	1	2	4.73333	5	4.66667	3	5
5	5	5	5	5	1	5	1	5	5	5	5	5	5	5	5	5	5	2	5	5	5	3	5	5	5	1	5	1	1	5	5	5	5	5	5	5	5	5	1	2	1	5	2	2	4.46667	5	4.16667	3	5
5	5	5	5	5	5	5	1	5	5	5	5	5	5	5	5	5	5	5	5	5	5	3	5	1	5	1	5	5	1	5	5	5	5	5	5	5	5	5	1	5	5	1	2	1	4.73333	5	4.66667	3	5
5	5	5	5	1	1	5	1	5	5	5	3	3	5	5	5	5	5	5	5	5	5	3	5	5	5	1	5	1	5	5	5	5	5	5	5	5	5	5	2	3	5	3	2	1	3.93333	5	4.66667	3.66667	5
1	5	5	5	1	1	5	1	5	5	5	5	5	5	5	1	5	1	1	5	5	5	3	5	5	5	1	5	1	1	5	1	5	5	5	5	5	5	5	2	3	5	5	5	1	3.93333	2.33333	4	3	5
5	5	5	5	1	1	5	1	5	5	5	3	3	5	5	5	5	5	5	5	5	5	3	5	5	5	1	5	1	5	5	5	5	2	5	5	5	5	5	2	4	5	3	1	1	3.93333	5	4.66667	3.66667	4.625
5	5	5	1	1	1	5	1	5	5	5	5	3	5	5	5	5	5	5	5	5	5	5	5	5	1	1	5	1	1	5	5	5	2	5	5	5	5	5	2	2	5	5	2	1	3.8	5	5	2.33333	4.625
1	1	1	1	1	1	5	1	5	5	5	5	1	5	5	5	5	5	5	5	5	5	3	5	5	5	1	5	2	1	5	3	5	5	5	5	5	5	5	1	2	5	2	2	1	2.86667	5	4.66667	3.16667	5
5	5	5	5	5	1	5	1	3	3	5	3	3	5	5	5	5	5	5	5	5	5	3	5	1	5	1	5	1	4	5	5	5	2	5	5	5	5	5	2	2	5	2	2	1	3.93333	5	4.66667	2.83333	4.625
5	5	5	1	1	5	5	1	5	3	5	5	3	5	5	5	5	5	5	5	5	5	3	4	5	1	1	5	1	1	5	5	5	5	5	5	5	5	5	1	3	5	5	4	1	3.93333	5	4.5	2.33333	5
5	5	5	1	1	1	5	1	5	5	5	3	3	5	5	5	5	5	5	5	5	5	4	2	5	5	1	1	1	5	5	5	5	5	5	5	5	5	5	1	4	5	1	2	1	3.66667	5	4.33333	3	5
5	5	1	1	1	1	5	1	5	3	5	5	3	5	5	5	5	5	5	4	5	2	3	5	5	5	2	5	4	1	5	5	5	5	5	5	5	5	5	1	2	1	3	1	2	3.4	5	4	3.66667	5
5	5	1	5	1	1	5	1	5	3	5	3	1	5	5	5	5	5	5	5	5	5	3	4	5	5	1	5	1	1	5	3	5	5	5	5	5	5	5	2	4	5	3	1	1	3.4	5	4.5	3	5
1	5	5	1	1	5	5	1	5	5	5	4	3	5	5	5	5	5	4	5	5	5	5	4	5	5	1	5	1	1	4	2	5	5	5	5	5	5	5	2	2	5	1	1	1	3.73333	5	4.66667	3	4.875
5	1	1	1	1	5	5	1	5	5	1	5	1	5	5	5	5	5	5	5	5	5	3	5	5	1	1	5	5	1	5	5	5	5	5	5	5	5	5	2	2	5	3	2	1	3.13333	5	4.66667	3	5
5	5	5	5	5	5	5	1	5	3	5	3	5	5	5	5	1	5	5	5	5	5	5	5	5	5	1	5	1	1	5	5	5	5	5	5	5	5	5	2	2	5	3	2	1	4.46667	3.66667	5	3	5
5	5	5	1	1	1	5	1	5	5	1	3	1	5	5	5	5	5	1	5	5	5	3	5	5	5	1	5	1	5	5	5	5	4	5	5	5	5	5	2	2	5	3	1	1	3.26667	5	4	3.66667	4.875
1	1	1	1	3	1	5	1	5	3	1	5	1	5	5	5	5	5	5	5	5	5	3	5	5	5	1	4	1	1	5	3	5	5	5	5	5	5	5	2	2	5	1	2	1	2.6	5	4.66667	2.83333	5
5	5	1	5	1	1	5	1	5	3	5	5	3	5	5	5	5	5	5	5	5	5	3	5	1	5	1	5	1	4	5	5	5	5	5	5	5	5	5	1	4	3	5	1	1	3.66667	5	4.66667	2.83333	5
5	5	5	1	1	5	5	1	5	3	5	5	3	5	5	5	5	5	5	5	5	5	5	5	1	5	1	5	1	5	5	5	5	5	5	5	5	5	5	2	1	1	5	1	2	3.93333	5	5	3	5
5	5	5	1	1	1	5	1	5	3	5	1	5	5	5	5	5	5	5	5	5	5	5	5	5	5	1	5	1	5	5	5	5	5	5	5	5	5	5	2	6	5	5	1	1	3.53333	5	5	3.66667	5
5	5	5	5	5	5	5	1	5	5	5	5	3	5	5	1	5	5	5	5	5	5	5	5	1	5	5	5	5	5	5	5	5	5	5	5	5	5	5	2	4	5	5	1	1	4.6	3.66667	5	4.33333	5
5	5	1	1	1	1	5	1	5	5	5	3	3	5	5	5	5	5	5	5	5	5	5	5	5	5	5	5	1	5	5	5	5	5	5	5	5	5	5	1	1	1	6	5	2	3.4	5	5	4.33333	5
5	5	5	3	5	1	5	1	5	1	5	5	3	5	1	1	5	5	5	5	5	5	5	5	1	1	5	5	5	1	5	3	5	5	5	5	5	5	5	1	4	5	1	2	1	3.66667	3.66667	5	3	5
5	5	5	5	5	1	5	1	5	5	5	3	5	5	5	5	5	1	5	5	5	2	3	5	5	5	1	5	2	5	5	5	5	5	5	5	5	5	5	1	2	5	1	4	1	4.33333	3.66667	4.16667	3.83333	5
5	5	5	5	5	5	5	2	5	5	5	3	3	5	5	5	5	5	5	5	5	5	3	5	5	5	1	5	5	5	5	5	5	5	5	5	5	5	5	2	6	5	1	4	1	4.53333	5	4.66667	4.33333	5
5	5	5	5	5	5	5	1	5	5	5	3	3	5	5	5	5	5	5	2	4	5	5	5	1	5	1	5	1	2	5	5	5	5	5	5	5	5	5	2	1	3	3	#NULL!	1	4.46667	5	4.33333	2.5	5
4	2	1	1	1	3	4	4	3	1	1	3	4	4	3	2	3	4	4	3	4	4	3	4	2	1	2	2	2	2	2	4	4	4	3	4	5	4	4	1	4	6	5	4	2	2.6	3	3.66667	1.83333	3.75
5	5	5	5	5	5	5	1	5	5	1	3	3	5	5	5	5	5	5	4	5	4	3	5	5	5	1	5	1	2	5	5	5	2	5	5	5	5	3	2	3	5	5	5	1	4.2	5	4.33333	3.16667	4.375
5	5	1	5	1	1	5	1	5	5	5	5	3	5	5	5	5	5	3	5	5	5	5	5	5	5	1	5	2	5	5	5	5	5	5	5	5	5	5	2	3	3	1	2	1	3.8	5	4.66667	3.83333	5
5	5	5	1	1	1	5	1	5	3	5	3	3	5	5	5	5	5	2	5	5	5	3	5	5	5	2	5	2	4	5	5	5	5	5	5	5	5	3	2	2	5	2	3	1	3.53333	5	4.16667	3.83333	4.75
5	5	5	5	1	1	5	1	5	5	5	3	3	5	5	5	5	5	2	5	5	5	3	5	5	5	1	5	1	5	5	2	5	5	5	5	5	5	5	1	4	5	2	2	1	3.93333	5	4.16667	3.66667	5
1	1	1	1	1	1	5	1	5	5	5	1	1	5	5	5	4	5	5	2	5	5	2	5	5	5	2	5	2	2	5	5	5	5	5	5	5	5	5	2	4	5	2	2	1	2.6	4.66667	4	3.5	5
5	5	5	1	1	1	5	1	5	5	5	3	3	3	5	5	1	5	3	5	5	5	3	5	5	5	1	5	5	5	5	5	5	2	5	5	5	5	5	2	2	3	5	2	2	3.53333	3.66667	4.33333	4.33333	4.625
5	5	5	5	1	5	5	1	5	5	5	3	3	5	5	5	5	5	5	5	5	5	3	5	5	5	1	5	5	5	5	2	5	5	5	5	5	5	2	1	2	1	3	2	1	4.2	5	4.66667	4.33333	4.625
5	5	5	5	5	5	5	1	5	5	5	5	5	5	5	5	5	5	5	5	5	5	5	5	5	5	1	5	5	5	5	5	5	2	1	5	5	5	5	2	1	5	1	1	1	4.73333	5	5	4.33333	4.125
5	5	5	5	1	1	5	1	5	5	5	3	5	5	5	5	5	5	5	5	5	5	3	5	5	5	1	5	1	5	5	5	1	2	5	5	5	5	5	1	3	5	2	3	1	4.06667	5	4.66667	3.66667	4.125
5	5	5	5	5	5	5	1	5	5	5	3	3	5	5	5	5	5	5	5	5	5	3	5	5	5	5	2	5	2	5	5	2	4	1	5	5	5	5	2	2	1	2	3	1	4.46667	5	4.66667	4	4
5	5	5	5	1	1	5	1	5	5	5	3	3	5	5	5	5	5	4	5	5	5	3	4	5	5	1	5	1	2	5	5	5	5	5	5	5	5	5	2	5	5	5	1	1	3.93333	5	4.33333	3.16667	5
5	5	5	5	1	1	5	1	5	5	5	3	3	5	5	5	3	5	2	5	5	3	3	4	5	5	1	5	1	2	5	5	5	5	5	5	5	5	5	2	5	5	5	2	1	3.93333	4.33333	3.66667	3.16667	5
5	5	5	5	5	1	5	1	5	5	5	3	3	5	5	5	5	5	5	5	5	2	3	5	5	5	1	5	1	2	5	5	5	2	5	5	5	5	3	1	3	3	5	2	1	4.2	5	4.16667	3.16667	4.375
5	5	5	5	5	5	5	1	5	5	5	3	3	5	5	5	5	5	5	5	3	3	5	5	5	5	1	5	5	5	5	5	5	5	5	5	5	5	5	2	4	4	2	2	1	4.46667	5	4.33333	4.33333	5
5	5	5	5	5	1	5	1	5	5	5	3	3	5	5	5	5	5	5	5	5	5	3	5	5	5	1	5	1	5	5	5	5	1	5	5	5	5	5	1	4	4	2	2	1	4.2	5	4.66667	3.66667	4.5
5	5	5	5	5	5	5	1	5	5	5	3	3	5	5	5	5	5	3	5	5	5	3	5	5	3	1	5	1	5	5	5	5	2	5	5	5	5	5	1	4	5	1	2	1	4.46667	5	4.33333	3.33333	4.625
5	5	5	5	5	5	5	1	5	5	5	3	5	5	5	5	5	5	2	5	5	5	5	5	5	5	1	5	1	5	5	5	5	2	5	5	5	5	3	2	5	5	3	2	1	4.6	5	4.5	3.66667	4.375
5	5	5	5	5	5	5	1	5	5	5	3	5	5	5	5	5	5	2	5	5	2	3	5	5	5	1	3	1	5	5	5	5	5	5	5	5	5	5	2	2	3	1	2	1	4.6	5	3.66667	3.33333	5
5	5	5	5	1	1	5	1	5	5	5	3	5	5	5	5	5	5	2	5	2	5	3	5	5	5	1	5	1	2	5	5	5	5	5	5	5	5	5	2	2	5	3	2	1	4.06667	5	3.66667	3.16667	5
5	5	5	5	5	5	5	1	5	5	5	3	3	5	5	5	5	5	2	5	5	2	3	5	5	1	1	5	1	5	5	5	5	2	1	5	5	5	5	2	1	1	1	5	1	4.46667	5	3.66667	3	4.125
5	5	5	5	5	1	5	1	5	5	1	1	3	5	5	5	5	5	2	5	5	3	3	5	5	5	5	5	1	5	5	5	5	2	5	5	5	5	5	2	1	3	5	1	1	3.8	5	3.83333	4.33333	4.625
1	1	1	1	1	3	5	5	5	5	5	5	3	5	5	5	5	5	5	5	5	5	5	5	5	5	5	5	3	5	5	5	5	5	1	1	1	1	1	1	2	1	5	2	#NULL!	3.4	5	5	4.66667	2.5
1	1	1	1	1	3	3	3	3	3	3	3	3	5	5	5	5	5	1	1	1	4	5	5	5	1	1	1	2	2	1	1	1	1	1	1	1	1	1	1	5	1	5	5	2	2.6	5	2.83333	2	1
5	5	5	5	5	5	3	3	3	5	5	5	5	5	5	5	5	5	2	1	1	1	1	5	1	5	1	3	3	5	5	2	1	5	5	5	5	5	5	2	3	6	3	2	1	4.6	5	1.83333	3	4.5
1	1	1	1	1	3	3	3	5	3	3	3	3	5	5	5	5	5	5	5	5	5	5	5	1	5	1	1	1	1	3	3	3	3	5	5	5	5	5	1	3	1	2	3	2	2.73333	5	5	1.66667	4.25
1	1	1	1	1	3	3	3	3	3	3	3	3	4	5	5	5	5	5	5	5	5	5	5	5	5	1	5	5	5	5	4	3	3	5	5	5	5	5	1	1	1	2	2	2	2.53333	5	5	4.33333	4.5
1	1	1	1	1	3	3	3	3	3	3	3	3	5	5	5	5	5	5	5	5	5	5	5	1	1	1	1	2	1	5	4	3	3	5	5	5	5	5	1	2	1	6	5	2	2.6	5	5	1.16667	4.5
5	5	5	5	5	5	5	3	5	3	5	5	5	5	5	5	5	5	5	5	5	5	5	5	1	1	3	3	1	5	5	5	5	5	5	5	5	5	2	2	5	2	3	1	#NULL!	4.73333	5	5	2.33333	4.625
1	5	1	1	1	2	4	3	3	3	3	3	3	5	5	5	5	5	1	2	4	4	4	2	1	4	1	2	2	2	5	3	3	3	5	5	5	5	5	2	3	5	1	2	1	2.86667	5	2.83333	2	4.5
5	5	5	5	5	5	5	3	5	5	5	5	5	5	5	5	5	5	5	5	1	5	5	5	5	4	1	1	1	1	5	5	4	3	5	5	5	5	5	1	3	5	3	4	1	4.86667	5	4.33333	2.16667	4.625
1	1	1	1	1	4	3	3	3	3	3	3	3	5	5	5	5	5	5	5	5	5	5	5	1	1	1	1	1	1	5	5	3	3	5	5	5	5	5	1	3	3	1	1	1	2.66667	5	5	1	4.5
2	4	5	4	2	4	4	4	2	4	4	4	4	4	3	3	2	1	1	1	1	2	5	4	4	4	1	1	5	5	5	5	4	4	5	5	4	4	5	1	6	3	5	3	1	3.6	2	2.33333	3.33333	4.5
4	4	5	2	1	5	5	1	1	4	4	1	4	1	4	1	1	4	4	4	4	4	4	3	1	1	1	4	4	1	4	4	4	3	4	4	4	4	4	1	1	2	2	1	2	3.06667	2	3.83333	2	3.875
2	1	3	2	1	5	3	1	3	5	5	4	3	3	2	5	3	5	5	4	5	5	5	4	3	3	1	5	3	3	5	5	5	4	4	5	5	4	4	2	1	3	2	3	1	2.86667	4.33333	4.66667	3	4.5
4	4	4	4	4	4	4	2	4	4	4	4	4	4	4	4	4	4	4	4	4	4	4	4	4	4	4	4	4	2	4	4	4	4	4	4	4	4	4	2	4	6	3	2	1	3.86667	4	4	3.66667	4
4	4	1	1	1	3	4	3	4	4	4	3	4	4	4	5	1	4	4	4	3	3	4	4	1	1	1	1	4	1	4	4	3	3	4	4	4	4	4	1	1	2	3	2	1	3.2	3.33333	3.66667	1.5	3.75
5	5	5	5	1	5	5	1	5	5	5	3	3	5	5	5	5	5	5	5	2	5	3	5	5	5	1	5	1	5	5	5	1	2	5	5	5	5	5	2	2	4	6	2	1	4.2	5	4.16667	3.66667	4.125
4	4	5	1	1	5	1	1	1	4	4	1	1	4	1	4	1	4	3	4	3	1	4	4	3	4	1	4	3	4	1	1	4	3	4	4	4	1	1	1	2	2	1	5	1	2.53333	3	3.16667	3.16667	2.75
4	4	4	3	3	4	4	3	4	3	4	4	3	4	1	4	3	4	4	4	4	4	4	4	#NULL!	4	4	2	4	4	4	2	2	4	4	4	4	4	4	1	1	1	5	3	2	3.46667	3.66667	4	3.6	3.75
5	5	5	5	5	2	4	4	3	5	5	4	4	5	3	5	3	5	5	5	5	5	4	4	3	1	1	4	2	2	4	5	5	5	5	5	5	5	5	1	2	2	5	2	2	4.26667	4.33333	4.66667	2.16667	4.875
5	4	5	4	2	5	3	1	2	5	4	5	5	5	4	4	1	5	5	5	4	5	4	5	5	5	1	5	4	1	4	5	4	3	4	5	4	5	5	2	1	1	2	2	2	3.93333	3.33333	4.66667	3.5	4.25
5	5	5	5	5	1	5	1	5	5	5	5	3	5	5	5	5	5	3	5	5	5	3	5	5	5	1	5	5	5	5	5	1	2	5	5	5	5	5	1	3	3	3	2	1	4.33333	5	4.33333	4.33333	4.125
5	5	1	5	1	5	5	1	5	5	5	3	3	5	5	5	5	5	4	5	5	5	3	5	5	5	1	5	1	5	5	2	5	5	5	5	5	5	5	1	6	5	6	2	1	3.93333	5	4.5	3.66667	5
5	5	5	5	1	1	5	1	5	5	5	3	3	5	5	5	5	5	2	5	5	5	3	5	5	5	3	5	1	5	5	5	5	4	5	5	5	5	5	1	2	#NULL!	5	3	2	3.93333	5	4.16667	4	4.875
1	1	1	1	1	1	5	1	5	5	5	3	3	5	5	5	5	5	5	5	5	5	5	5	5	5	1	4	1	2	5	5	5	5	5	5	5	5	5	2	6	6	5	1	2	2.86667	5	5	3	5
4	4	4	4	4	3	4	1	3	4	4	4	4	4	4	4	1	4	4	4	4	4	4	4	2	2	2	2	2	2	4	4	3	4	4	5	4	2	3	1	#NULL!	3	1	5	1	3.66667	3	4	2	3.625
3	4	2	2	4	3	4	1	3	4	4	4	4	4	3	4	2	4	3	4	3	3	4	4	4	4	4	4	3	4	4	4	2	3	4	4	3	3	3	1	1	2	2	1	1	3.26667	3.33333	3.5	3.83333	3.25
4	4	4	4	4	3	4	2	3	4	4	4	4	4	4	4	2	4	4	4	3	3	5	4	2	4	2	2	2	3	4	4	4	4	4	5	4	3	4	2	2	5	4	2	1	3.73333	3.33333	3.83333	2.5	4
4	4	4	4	4	2	4	2	3	4	4	4	4	4	4	4	2	4	4	4	3	2	4	4	2	2	2	4	2	2	4	4	4	4	4	4	4	4	4	2	4	6	5	2	1	3.66667	3.33333	3.5	2.33333	4
3	4	1	1	4	3	4	1	3	4	4	4	4	4	4	2	1	4	3	3	3	3	4	4	2	4	4	4	2	4	4	4	4	2	4	4	4	3	3	1	2	2	2	1	1	3.2	2.33333	3.33333	3.33333	3.5
4	4	4	4	4	3	4	1	2	4	4	4	4	4	4	5	1	4	4	4	4	4	4	4	1	1	1	1	1	1	4	4	4	4	4	4	4	4	4	1	6	5	5	2	1	3.6	3.33333	4	1	4
5	5	5	5	1	5	5	1	5	5	5	3	3	5	5	5	5	5	5	5	5	2	3	5	5	5	1	5	1	5	5	5	5	1	5	5	5	5	5	2	2	5	5	2	1	4.2	5	4.16667	3.66667	4.5
1	1	1	1	1	1	3	2	5	2	5	5	5	5	5	5	5	5	5	5	5	5	5	5	1	4	5	5	5	1	5	5	5	5	5	5	5	5	5	1	6	1	2	2	#NULL!	2.86667	5	5	3.5	5
1	1	1	1	1	5	5	5	5	5	5	5	5	5	5	5	5	5	5	5	5	5	5	5	5	5	5	5	5	5	5	5	5	5	5	5	5	5	5	1	7	6	1	1	1	3.66667	5	5	5	5
1	5	5	5	1	5	5	3	5	3	5	3	4	5	5	5	4	4	5	5	5	5	5	3	5	5	5	5	5	1	5	5	5	4	5	5	4	4	5	2	4	1	5	3	#NULL!	4	4.33333	4.66667	4.33333	4.625
1	1	1	5	1	1	5	1	5	5	5	3	3	5	5	5	5	5	5	5	5	5	3	5	5	5	5	5	1	1	5	3	5	5	5	5	5	5	5	2	4	5	5	4	1	3.13333	5	4.66667	3.66667	5
5	5	5	1	1	1	5	1	5	3	5	3	3	5	5	5	5	5	4	5	5	4	5	5	5	5	1	5	1	5	5	5	5	5	5	5	5	5	5	2	2	5	5	3	1	3.53333	5	4.66667	3.66667	5
1	1	1	1	5	1	5	1	5	5	5	5	3	5	5	5	5	5	4	5	5	5	3	5	5	5	1	5	1	5	5	3	5	5	5	5	5	5	5	2	1	1	5	2	2	3.26667	5	4.5	3.66667	5
5	5	5	1	1	1	5	1	5	5	5	5	5	5	5	5	5	5	1	5	5	5	5	5	5	5	1	1	1	5	5	5	5	5	5	5	5	5	5	2	4	6	5	2	2	3.93333	5	4.33333	3	5
1	1	1	1	1	1	5	1	5	5	5	3	5	5	5	5	5	5	5	5	5	5	5	5	5	5	1	5	1	5	5	5	5	5	5	5	5	5	5	2	2	5	3	2	#NULL!	3	5	5	3.66667	5
1	1	1	1	1	4	4	3	5	3	5	3	3	5	5	5	5	5	5	5	5	5	1	2	4	5	1	1	4	1	5	4	3	3	5	5	5	5	5	2	4	5	1	3	1	3	5	3.83333	2.66667	4.5
5	5	5	5	5	5	5	5	5	3	5	5	5	5	5	5	5	5	5	5	5	5	5	5	5	3	1	5	5	1	5	5	3	3	5	5	5	5	5	1	3	3	5	2	1	4.86667	5	5	3.33333	4.5
5	5	5	5	5	3	5	5	5	5	5	5	5	5	5	5	5	5	5	5	5	5	5	5	1	1	1	1	1	1	5	4	5	5	5	5	5	5	5	2	2	5	2	3	1	4.86667	5	5	1	5
5	5	1	2	1	4	4	3	3	5	5	3	3	5	5	5	5	5	5	5	5	5	5	5	5	5	1	2	4	1	5	5	3	3	5	5	5	5	5	1	6	5	1	2	1	3.6	5	5	3	4.5
5	5	5	5	5	4	4	3	5	3	5	5	2	5	5	5	5	5	5	5	5	5	5	5	5	5	1	4	4	2	5	5	5	3	5	5	5	5	5	2	4	1	3	5	1	4.4	5	5	3.5	4.75
1	1	1	1	1	3	4	3	3	3	3	3	3	4	5	5	5	5	3	5	5	5	5	5	1	2	1	2	1	2	5	3	3	3	4	4	4	4	4	1	5	5	5	4	1	2.6	5	4.66667	1.5	3.875
1	1	1	1	1	5	5	3	5	5	1	3	3	5	5	5	1	5	5	5	5	5	5	5	5	3	1	5	5	1	5	5	5	5	5	5	5	5	5	2	1	1	5	3	#NULL!	3	3.66667	5	3.33333	5
5	5	5	5	1	1	5	1	5	5	5	3	3	5	5	5	5	5	5	5	2	5	3	5	5	5	1	5	1	5	5	1	5	2	5	5	5	5	3	1	4	7	6	2	1	3.93333	5	4.16667	3.66667	4.375
5	5	5	5	5	5	5	1	5	5	5	3	5	5	5	5	5	5	5	5	5	5	3	5	5	5	5	5	1	5	5	5	5	2	5	5	5	5	5	1	1	1	5	2	2	4.6	5	4.66667	4.33333	4.625
5	5	5	5	5	1	5	1	5	5	5	3	3	5	5	5	5	5	2	5	2	5	5	5	5	5	1	5	1	5	5	5	1	4	5	5	5	5	5	2	1	5	2	4	1	4.2	5	4	3.66667	4.375
3	4	1	1	1	5	5	1	4	3	4	4	3	4	4	3	3	4	3	4	4	3	1	2	3	2	1	4	1	1	4	5	5	3	5	4	3	4	5	1	1	1	3	2	2	3.13333	3.33333	2.83333	2	4.125
1	5	5	5	5	5	5	3	5	3	5	5	1	5	1	5	5	5	5	5	5	5	5	5	1	5	1	5	5	1	5	5	5	5	5	5	5	5	5	2	3	5	5	2	#NULL!	3.93333	5	5	3	5
5	5	5	5	5	5	5	3	5	5	5	5	5	5	5	5	5	5	5	5	5	5	5	5	5	5	1	1	1	1	5	5	5	5	5	5	5	5	5	2	3	3	5	4	1	4.86667	5	5	2.33333	5
1	1	1	1	1	3	3	3	3	3	3	3	3	5	1	5	5	5	5	5	5	5	5	5	5	4	2	4	4	2	4	4	3	3	4	4	4	4	4	1	1	2	2	2	1	2.33333	5	5	3.5	3.75
1	1	1	1	1	1	5	1	5	5	5	3	3	5	5	5	5	5	5	5	5	3	3	1	5	5	1	5	1	5	5	5	5	5	5	5	5	5	5	1	1	1	5	5	1	2.86667	5	3.66667	3.66667	5
5	5	5	5	5	3	4	3	3	5	5	5	5	5	5	5	5	5	5	5	5	5	5	5	5	4	1	5	5	4	5	5	5	3	5	5	5	5	5	2	3	4	5	3	1	4.53333	5	5	4	4.75
1	1	1	1	1	2	4	3	3	3	3	3	3	4	5	5	5	5	3	5	5	5	2	5	4	1	1	1	4	5	5	5	3	3	5	5	5	5	5	1	1	1	5	2	2	2.53333	5	4.16667	2.66667	4.5
1	1	1	1	1	3	3	3	3	3	3	3	3	5	5	5	5	5	5	5	5	5	5	5	1	1	4	5	4	5	5	5	3	3	5	5	5	5	5	1	3	3	3	1	2	2.6	5	5	3.33333	4.5
5	5	5	5	5	1	5	1	5	5	5	5	5	5	5	5	5	5	5	4	5	5	5	5	5	5	1	5	1	5	5	5	5	5	5	5	5	5	5	2	2	5	5	5	1	4.46667	5	4.83333	3.66667	5
5	5	5	5	1	1	5	1	5	5	5	5	5	5	5	5	5	5	5	5	5	5	3	5	5	1	1	5	1	2	5	5	5	2	1	5	5	5	5	2	3	1	5	3	2	4.2	5	4.66667	2.5	4.125
5	5	5	5	5	1	5	1	5	5	5	5	5	5	5	5	5	5	5	5	5	5	3	5	5	5	1	5	5	5	5	5	5	5	5	5	5	5	5	1	1	1	2	2	2	4.46667	5	4.66667	4.33333	5
4	4	4	4	4	3	4	2	4	4	4	4	4	4	4	4	2	4	4	4	4	4	4	4	4	2	2	2	2	2	4	4	4	4	4	4	4	4	4	1	3	3	5	2	1	3.8	3.33333	4	2.33333	4
4	4	4	4	4	4	4	1	4	4	4	4	4	4	4	4	2	4	4	4	4	4	4	4	2	2	2	2	2	2	4	4	4	4	4	4	4	4	4	1	6	5	5	2	1	3.8	3.33333	4	2	4
4	4	4	4	4	4	4	2	4	4	4	4	4	4	3	4	2	4	4	4	4	4	4	4	2	2	2	3	2	2	4	4	4	4	4	4	4	4	4	1	#NULL!	4	3	1	1	3.8	3.33333	4	2.16667	4
4	4	4	4	4	4	4	2	4	4	4	4	4	4	4	4	2	4	3	4	3	3	4	4	2	2	2	2	2	2	4	4	4	4	4	4	4	4	4	1	4	2	1	1	1	3.86667	3.33333	3.5	2	4
4	4	4	4	4	3	4	2	4	4	4	4	4	4	4	4	2	4	4	4	3	3	4	4	4	4	4	4	4	4	4	4	4	4	4	4	4	3	2	1	3	2	1	2	1	3.8	3.33333	3.66667	4	3.625
4	4	4	4	4	3	4	1	4	4	4	4	4	4	4	4	2	4	4	4	4	4	4	4	2	2	2	2	2	2	4	4	4	4	4	4	4	4	4	2	3	3	3	3	1	3.73333	3.33333	4	2	4
4	4	4	4	4	4	4	1	4	4	4	4	4	4	4	4	2	4	4	4	4	4	4	4	2	2	2	2	2	2	4	4	4	4	4	4	4	4	4	1	#NULL!	4	2	3	1	3.8	3.33333	4	2	4
4	4	4	4	4	4	4	1	4	4	4	4	4	4	4	4	2	4	4	4	4	4	4	4	2	2	2	2	2	2	4	4	4	4	4	4	4	4	4	1	4	5	1	3	1	3.8	3.33333	4	2	4
1	1	1	2	2	3	4	3	3	5	5	4	3	4	3	4	2	5	5	5	4	4	4	4	3	3	1	3	2	3	5	4	5	5	5	4	4	5	4	2	1	1	5	2	2	2.93333	3.66667	4.33333	2.5	4.625
3	3	1	1	1	1	4	1	5	4	5	1	1	1	5	2	5	5	5	5	5	5	5	5	5	5	4	5	5	5	5	5	5	1	5	5	5	5	5	2	1	#NULL!	2	3	2	2.46667	4	5	4.83333	4.5
5	5	5	5	5	1	5	1	5	5	5	3	3	5	5	5	5	5	5	5	5	5	3	5	5	5	2	1	1	5	5	5	5	5	5	5	5	5	5	2	2	1	3	2	1	4.2	5	4.66667	3.16667	5
5	5	5	5	5	1	5	1	5	5	5	3	3	5	5	5	5	5	5	5	5	5	3	5	5	5	1	5	1	5	5	5	5	2	5	5	5	5	5	1	2	3	2	2	1	4.2	5	4.66667	3.66667	4.625
5	5	5	5	1	1	5	1	5	5	5	5	1	5	5	5	5	5	5	5	5	5	3	5	5	5	1	5	1	5	5	5	5	2	5	5	5	5	5	1	3	3	5	2	1	3.93333	5	4.66667	3.66667	4.625
5	5	5	5	5	1	5	1	5	5	5	3	3	5	5	5	5	5	5	2	5	5	3	5	5	5	1	5	1	5	5	5	5	5	5	5	5	5	5	1	3	3	5	2	2	4.2	5	4.16667	3.66667	5
5	5	5	5	5	3	5	3	4	5	5	5	3	5	5	5	5	5	5	5	5	5	5	5	1	1	1	1	1	1	5	5	5	5	5	5	5	5	5	2	6	6	5	2	#NULL!	4.53333	5	5	1	5
4	4	4	4	4	4	4	3	4	4	4	4	1	4	1	5	2	4	4	4	4	4	4	4	4	1	1	2	2	2	4	4	4	4	4	4	4	4	4	2	4	4	1	2	1	3.53333	3.66667	4	2	4
2	4	2	4	4	4	4	2	4	4	4	4	2	4	4	4	2	4	4	4	4	3	4	4	4	2	2	4	2	2	4	4	4	4	4	4	4	4	4	1	3	2	5	5	1	3.46667	3.33333	3.83333	2.66667	4
4	4	4	4	4	4	4	1	4	4	4	4	4	4	4	4	2	4	2	4	4	4	4	4	2	2	2	2	2	2	4	4	4	4	4	4	4	4	4	1	6	6	1	5	2	3.8	3.33333	3.66667	2	4
4	4	4	4	4	3	4	2	3	4	4	4	4	4	3	4	2	4	3	3	3	3	4	4	4	2	2	4	4	4	4	4	4	3	4	4	4	4	3	1	2	2	1	1	1	3.66667	3.33333	3.33333	3.33333	3.75
4	4	2	4	4	3	4	1	3	4	4	4	4	4	3	4	2	4	3	3	3	3	4	4	4	2	4	2	2	4	3	4	4	4	4	4	4	4	2	1	1	2	1	1	1	3.46667	3.33333	3.33333	3	3.625
1	5	1	4	1	3	4	3	3	3	3	3	3	5	5	5	5	5	5	5	5	5	2	5	1	1	1	1	4	4	5	4	3	3	5	5	5	5	5	2	5	7	1	1	1	3.13333	5	4.5	2	4.5
1	1	1	1	1	3	4	3	3	3	3	3	3	5	5	5	5	5	5	5	5	5	5	5	5	3	4	4	4	4	5	4	3	3	5	5	5	5	5	1	6	5	2	3	1	2.66667	5	5	4	4.5
1	1	1	1	1	3	3	3	3	3	3	3	3	5	5	5	5	5	3	4	4	4	5	5	5	2	1	1	1	1	5	4	3	3	5	5	5	5	5	2	7	5	5	1	1	2.6	5	4.16667	1.83333	4.5
5	5	5	5	5	5	5	5	5	5	5	3	4	5	5	5	5	5	3	5	2	4	3	5	5	5	5	5	5	5	5	5	5	4	5	5	5	5	3	1	1	3	5	2	2	4.8	5	3.66667	5	4.625
1	1	1	1	1	5	5	1	5	5	5	3	3	5	5	5	5	5	2	5	4	5	3	5	5	5	1	5	5	5	5	5	5	2	5	5	5	5	5	1	3	7	2	5	2	3.13333	5	4	4.33333	4.625
5	5	5	5	1	5	5	1	5	5	5	3	3	5	5	5	5	5	2	5	5	5	3	5	5	5	1	5	1	5	5	5	5	2	5	5	5	5	3	1	4	3	3	4	1	4.2	5	4.16667	3.66667	4.375
1	1	1	1	1	5	1	1	3	3	3	3	5	5	1	5	5	5	5	5	5	5	5	5	5	1	1	5	5	5	5	1	5	1	5	5	5	5	5	1	4	1	3	1	1	2.33333	5	5	3.66667	4.5
4	5	4	5	5	3	3	3	5	3	5	3	3	5	3	5	1	5	5	5	5	5	5	5	1	5	1	5	3	1	5	5	5	3	5	5	5	5	5	2	1	#NULL!	2	3	2	3.93333	3.66667	5	2.66667	4.75
3	5	1	1	1	5	5	1	5	1	1	3	5	5	5	5	4	4	5	5	5	5	5	3	5	5	1	5	1	5	1	3	5	3	5	5	5	5	5	2	1	3	2	1	2	3.13333	4.33333	4.66667	3.66667	4.25
1	1	1	1	1	3	3	3	4	3	5	3	3	5	1	1	3	4	3	4	4	4	4	5	5	1	1	5	5	1	5	3	5	1	5	5	5	5	5	2	2	5	3	5	1	2.53333	2.66667	4	3	4.5
4	5	5	5	5	3	5	1	5	1	5	3	3	5	5	5	5	5	3	5	5	5	5	3	5	5	1	2	5	1	5	5	5	3	5	1	4	4	5	2	2	1	5	3	2	4	5	4.33333	3.16667	4
5	5	1	5	1	5	5	5	5	5	5	5	5	5	5	1	5	5	4	5	4	5	5	5	1	1	1	5	1	1	5	5	5	5	5	5	5	5	5	1	7	5	5	1	1	4.46667	3.66667	4.66667	1.66667	5
5	5	5	5	5	5	4	4	5	1	5	5	5	5	5	5	5	5	5	5	5	5	5	5	5	5	1	5	5	1	5	5	5	5	5	5	5	5	5	1	2	2	5	4	1	4.6	5	5	3.66667	5
1	5	1	1	1	5	5	4	5	1	5	5	5	5	5	5	5	5	5	5	5	5	5	5	5	5	5	1	1	5	5	5	1	3	5	5	5	5	5	1	3	2	2	2	2	3.6	5	5	3.66667	4.25
1	1	1	1	1	3	4	3	3	3	3	3	3	3	4	5	5	5	5	5	5	5	5	5	5	5	1	5	3	5	1	3	5	3	1	5	5	5	5	2	2	#NULL!	5	3	2	2.46667	5	5	4	3.75
4	5	1	1	1	5	5	3	5	5	5	4	5	5	5	5	5	5	5	5	5	5	5	5	1	1	1	1	1	1	5	5	5	5	5	5	5	5	5	2	4	5	5	3	1	3.93333	5	5	1	5
1	1	4	5	1	1	5	1	5	2	1	5	5	5	5	4	5	5	5	5	5	5	5	5	5	5	5	5	5	5	5	5	1	4	5	5	5	5	5	2	2	1	5	2	2	3.13333	4.66667	5	5	4.375
5	5	5	5	5	5	5	3	5	5	5	5	3	5	1	5	5	5	5	1	5	5	5	5	5	5	5	5	5	5	5	5	5	5	5	5	5	5	5	2	3	5	2	1	#NULL!	4.46667	5	4.33333	5	5
5	5	5	5	5	1	5	1	5	5	5	3	3	5	5	5	5	5	5	5	5	4	3	5	5	5	1	5	1	5	5	1	5	5	5	5	5	5	5	2	#NULL!	3	3	2	1	4.2	5	4.5	3.66667	5
5	5	5	5	5	5	5	1	5	5	5	3	3	5	5	5	5	5	5	5	2	5	3	5	5	5	5	5	5	5	5	5	5	5	5	5	5	5	5	1	6	5	2	5	1	4.46667	5	4.16667	5	5
5	5	5	5	5	1	5	1	5	5	5	3	3	5	5	5	5	5	2	4	5	2	3	5	5	1	5	5	5	5	5	5	5	5	5	5	5	5	5	1	3	4	1	2	1	4.2	5	3.5	4.33333	5
5	5	1	1	1	3	4	1	5	4	5	1	3	5	5	1	3	5	4	5	5	5	5	1	1	1	1	1	1	3	5	3	3	3	3	3	3	3	3	2	4	6	5	2	2	3.26667	3	4.16667	1.33333	3.25
5	5	5	5	1	5	5	1	5	5	5	5	5	5	5	5	5	5	5	5	5	5	3	5	5	5	1	5	1	5	5	5	5	5	5	5	5	5	5	1	2	5	1	2	1	4.46667	5	4.66667	3.66667	5
5	5	5	5	1	5	5	1	5	5	5	5	4	5	1	5	4	5	5	5	5	5	5	5	1	1	5	1	1	1	5	3	5	3	5	5	5	5	5	1	4	2	5	4	1	4.13333	4.66667	5	1.66667	4.75
5	5	5	5	5	1	5	1	5	5	5	5	3	5	5	5	5	5	5	5	5	2	3	5	5	5	1	5	1	5	5	5	5	5	5	5	5	5	5	2	2	4	1	2	1	4.33333	5	4.16667	3.66667	5
5	5	5	3	1	5	5	1	5	5	5	5	3	5	5	5	3	5	5	5	5	1	5	5	5	3	5	3	1	5	4	1	5	4	5	5	5	5	5	2	3	5	5	3	1	4.2	4.33333	4.33333	3.66667	4.75
5	1	5	4	4	4	5	1	5	3	5	5	1	5	5	5	5	5	5	5	5	5	5	5	5	5	1	5	1	1	5	5	5	5	5	5	5	5	5	2	2	3	1	2	1	3.86667	5	5	3	5
5	5	5	5	1	5	5	3	5	3	5	5	5	5	5	5	5	5	4	5	5	4	5	5	1	5	1	4	1	5	5	3	5	5	5	5	5	5	5	2	6	5	5	1	1	4.46667	5	4.66667	2.83333	5
1	5	5	1	1	1	5	1	5	5	5	1	5	5	5	5	5	5	5	5	5	5	5	5	5	5	1	5	5	1	5	5	3	5	5	5	5	5	5	2	1	2	2	#NULL!	1	3.4	5	5	3.66667	4.75
5	5	5	5	1	5	5	3	5	3	5	5	5	5	5	5	5	5	5	5	4	5	4	5	1	5	1	5	4	5	5	3	5	4	5	5	5	5	5	1	1	1	5	4	2	4.46667	5	4.66667	3.5	4.875
5	5	5	5	5	1	5	1	5	5	5	1	5	5	5	5	5	5	5	5	5	5	5	5	5	5	1	5	5	1	5	5	5	5	5	4	4	4	5	1	2	2	6	#NULL!	1	4.2	5	5	3.66667	4.625
5	5	5	5	1	5	5	3	5	3	5	5	5	5	5	5	5	5	5	2	5	4	5	5	5	4	3	5	5	1	5	3	5	4	5	5	5	5	5	1	6	6	5	2	1	4.46667	5	4.33333	3.83333	4.875
5	5	5	5	1	5	5	3	5	3	5	3	5	5	5	5	5	5	5	5	5	5	3	5	5	2	5	5	5	4	5	3	5	4	5	5	5	5	5	2	6	6	5	5	1	4.33333	5	4.66667	4.33333	4.875
5	5	5	5	1	5	5	3	5	3	5	3	2	5	5	5	5	5	4	5	5	4	5	5	1	4	1	3	5	1	5	3	5	4	5	5	5	5	5	1	2	3	2	2	1	4.13333	5	4.66667	2.5	4.875
1	5	5	5	1	5	5	1	3	3	5	5	1	5	1	5	5	5	5	5	5	5	1	5	1	5	5	5	5	1	5	5	5	5	5	5	5	5	5	2	2	5	2	5	1	3.4	5	4.33333	3.66667	5
1	5	1	1	1	1	5	1	5	5	3	3	5	5	5	5	5	5	5	5	5	5	5	5	5	5	3	5	5	3	1	5	5	5	5	5	5	5	5	2	3	1	5	2	2	3.13333	5	5	4.33333	4.5
5	5	5	5	1	1	1	1	3	5	5	1	5	5	5	5	5	5	5	5	5	5	5	5	5	5	1	1	5	5	5	5	5	3	3	5	5	5	5	2	6	2	1	1	1	3.53333	5	5	3.66667	4.5
5	5	5	1	1	5	5	3	5	3	5	5	3	5	5	5	5	5	2	5	4	3	5	5	5	1	1	5	4	5	2	3	5	2	4	5	5	5	5	1	4	5	2	1	1	4.06667	5	4	3.5	4.125
5	5	5	5	1	5	5	5	5	3	1	5	3	5	5	5	4	5	5	5	5	5	5	3	4	2	2	4	1	5	5	5	5	5	5	5	3	2	5	1	4	5	2	3	1	4.2	4.66667	4.66667	3	4.375
5	5	1	1	3	1	1	5	3	1	5	1	5	5	5	1	5	3	5	5	5	5	3	5	5	5	5	3	1	4	5	3	5	4	5	5	5	5	5	2	6	5	5	5	1	3.13333	3	4.66667	3.83333	4.875
5	5	1	1	1	5	5	3	5	3	5	3	3	5	5	5	5	5	2	5	5	3	4	5	3	2	5	1	5	3	4	3	5	2	5	5	5	5	5	2	6	5	3	5	1	3.66667	5	4	3.16667	4.5
5	5	1	1	1	5	5	3	5	3	5	3	3	5	4	4	3	5	5	4	5	4	3	5	3	4	1	3	2	5	5	3	5	4	5	5	5	5	5	2	5	#NULL!	1	1	1	3.6	4	4.33333	3	4.875
5	1	1	3	1	5	5	3	5	3	3	3	5	5	4	3	5	5	5	4	5	4	5	5	5	1	5	4	2	3	2	3	5	3	5	5	5	5	5	2	2	5	3	1	1	3.46667	4.33333	4.66667	3.33333	4.375
5	5	5	1	5	5	5	3	5	3	5	3	2	5	5	3	5	5	5	4	5	2	3	4	1	1	5	3	3	4	5	5	5	3	5	5	5	5	5	2	4	5	5	2	1	4.13333	4.33333	3.83333	2.83333	4.75
5	5	5	5	5	5	5	3	5	3	3	5	5	5	5	5	5	5	5	5	5	5	1	5	1	1	1	1	2	4	5	5	5	4	5	5	5	5	5	2	5	6	5	5	2	4.6	5	4.33333	1.66667	4.875
5	5	5	1	1	5	5	1	5	3	5	3	2	5	5	5	5	5	2	5	4	4	3	5	5	#NULL!	1	5	2	1	5	3	5	4	5	5	5	5	5	2	2	1	5	2	2	3.73333	5	3.83333	2.8	4.875
5	5	1	1	1	5	5	1	5	3	3	5	5	5	5	5	5	4	5	5	5	3	5	5	5	1	3	1	3	2	5	3	5	3	5	5	5	5	5	1	4	5	5	1	1	3.66667	4.66667	4.66667	2.5	4.75
5	5	5	1	1	5	5	3	5	3	5	5	5	5	5	5	5	5	5	5	5	1	3	5	5	4	1	5	5	5	5	3	5	3	5	5	5	5	5	2	5	6	5	5	2	4.2	5	4	4.16667	4.75
1	5	3	1	1	1	5	3	5	3	5	5	3	5	5	1	5	5	5	5	5	5	3	5	1	1	1	1	5	1	5	3	5	3	5	5	5	5	1	2	4	7	5	2	1	3.4	3.66667	4.66667	1.66667	4.25
5	5	5	1	1	5	5	1	5	1	1	3	3	5	5	5	5	5	5	5	5	3	3	5	1	5	1	5	5	5	5	1	5	1	5	5	5	5	5	2	6	7	1	5	1	3.4	5	4.33333	3.66667	4.5
5	5	5	5	1	5	5	1	5	3	1	5	1	5	5	5	1	1	5	5	5	3	5	5	3	1	5	5	1	5	5	1	5	4	5	5	5	5	5	2	6	5	5	2	1	3.8	2.33333	4.66667	3.33333	4.875
1	5	1	1	1	5	5	1	1	1	5	3	1	5	1	1	5	5	5	3	5	3	1	1	5	1	5	5	5	1	5	3	2	2	5	5	5	5	5	1	6	2	3	5	1	2.46667	3.66667	3	3.66667	4.25
5	5	5	1	1	3	5	2	5	1	1	5	5	5	5	5	5	5	5	5	5	5	5	5	1	1	5	1	1	1	5	1	5	5	5	5	5	5	5	2	4	5	2	#NULL!	1	3.6	5	5	1.66667	5
5	5	5	5	5	5	5	1	5	5	5	3	3	5	5	5	5	5	5	5	2	4	5	1	5	5	1	5	1	2	5	5	5	2	5	5	5	5	5	2	3	5	2	2	1	4.46667	5	3.66667	3.16667	4.625
5	5	5	1	1	5	5	1	5	3	3	5	5	5	5	5	5	5	4	5	4	3	3	5	5	4	1	3	2	3	4	3	5	4	5	5	5	5	5	2	3	5	5	2	1	3.93333	5	4	3	4.75
5	5	5	5	1	1	5	1	5	5	5	5	5	5	5	5	5	5	5	5	5	2	3	5	5	5	1	5	1	5	5	5	5	5	5	5	5	5	5	2	3	1	3	3	2	4.2	5	4.16667	3.66667	5
5	5	5	5	1	1	5	1	5	5	5	5	5	5	5	5	5	5	2	5	5	4	3	5	1	5	1	1	1	5	5	5	5	2	5	5	5	5	5	2	1	5	5	2	1	4.2	5	4	2.33333	4.625
1	1	1	1	1	5	5	1	5	5	5	3	3	5	5	5	5	5	5	5	5	1	3	5	5	5	2	4	1	5	5	5	5	5	5	5	5	5	5	2	3	3	2	1	2	3.13333	5	4	3.66667	5
5	5	1	1	1	1	5	1	5	5	5	1	1	5	5	5	5	5	5	5	5	2	5	5	5	5	5	5	5	5	5	5	5	5	5	5	5	5	5	2	1	3	1	2	#NULL!	3.13333	5	4.5	5	5
5	5	5	5	1	1	5	1	5	5	5	5	3	5	5	5	5	5	4	1	5	1	3	5	5	5	1	5	1	5	5	5	5	2	5	5	5	5	1	1	5	5	3	1	1	4.06667	5	3.16667	3.66667	4.125
5	5	5	5	5	5	5	1	5	5	5	3	2	5	5	5	5	5	5	5	5	5	3	5	5	5	1	5	2	5	5	5	5	5	5	5	5	5	5	2	6	3	2	5	1	4.4	5	4.66667	3.83333	5
5	5	5	5	5	5	5	1	5	5	5	3	2	5	5	5	5	5	5	2	4	5	4	5	5	4	1	5	2	5	5	5	5	5	5	5	5	5	5	2	1	3	2	2	1	4.4	5	4.16667	3.66667	5
5	5	5	5	1	1	5	1	5	5	5	3	4	5	5	5	5	5	5	5	5	3	3	5	5	5	5	5	1	1	5	5	5	2	5	5	5	5	5	2	5	4	3	1	1	4	5	4.33333	3.66667	4.625
5	5	5	5	5	5	5	1	5	5	5	5	5	5	5	5	5	5	5	5	5	5	3	5	5	5	1	5	1	5	5	5	5	2	1	5	5	5	5	1	1	5	5	2	1	4.73333	5	4.66667	3.66667	4.125
5	5	5	5	5	5	5	1	5	5	5	5	3	5	5	5	5	5	2	5	5	4	3	5	5	5	1	5	5	5	5	5	5	2	5	5	5	5	3	2	1	5	5	2	1	4.6	5	4	4.33333	4.375
5	5	5	5	5	1	5	1	5	5	3	3	5	5	5	5	5	2	5	5	5	5	3	5	5	5	1	5	5	5	5	5	5	2	5	5	5	5	5	1	2	3	3	2	1	4.2	4	4.66667	4.33333	4.625
5	1	1	1	5	1	5	1	5	5	5	3	3	5	5	5	5	5	5	5	4	5	3	5	5	5	1	5	5	5	5	5	5	2	5	5	5	5	5	1	3	4	3	2	1	3.4	5	4.5	4.33333	4.625
5	5	5	5	1	1	5	2	5	5	5	3	3	5	5	5	5	5	5	2	5	4	3	5	5	5	2	5	1	2	5	5	5	2	5	5	5	5	5	1	2	5	1	2	1	4	5	4	3.33333	4.625
1	1	1	1	1	5	5	1	5	5	5	5	4	5	5	5	5	5	5	5	5	5	5	5	5	5	1	5	5	5	5	5	5	5	5	5	5	5	5	1	6	5	2	1	1	3.33333	5	5	4.33333	5
1	1	1	1	1	5	5	5	5	5	5	5	5	5	5	5	5	5	5	5	5	5	5	5	1	1	1	5	5	1	5	5	5	5	5	5	5	5	5	2	7	6	2	1	#NULL!	3.66667	5	5	2.33333	5
5	5	5	5	5	5	5	1	5	5	5	3	3	5	5	5	5	5	5	5	5	2	3	5	5	5	1	5	1	2	5	5	5	2	5	5	5	5	5	2	4	5	5	2	1	4.46667	5	4.16667	3.16667	4.625
5	5	5	5	5	5	5	1	5	5	5	5	5	5	5	5	5	5	2	5	5	2	3	5	5	5	5	5	1	5	5	5	5	5	5	5	5	5	5	1	3	5	5	2	1	4.73333	5	3.66667	4.33333	5
5	5	5	5	5	1	5	1	5	5	5	3	3	5	5	5	5	5	5	5	5	5	3	5	5	5	1	5	1	1	5	5	5	2	5	5	5	5	5	1	4	5	5	2	1	4.2	5	4.66667	3	4.625
5	5	5	5	5	1	5	1	5	5	5	5	5	5	5	5	5	5	5	5	5	5	3	5	5	5	1	5	1	5	5	5	5	2	1	5	5	5	5	2	3	5	5	1	1	4.46667	5	4.66667	3.66667	4.125
3	4	4	2	4	2	1	4	5	4	4	4	4	4	4	4	2	4	4	4	4	4	4	4	4	4	2	2	2	3	4	4	5	4	5	3	2	2	4	2	4	5	5	2	2	3.53333	3.33333	4	2.83333	3.625
5	5	2	2	2	3	5	5	3	5	5	5	3	5	5	5	5	5	5	5	5	5	5	5	4	5	5	4	3	1	2	5	4	4	4	5	4	5	5	1	2	5	3	2	1	4	5	5	3.66667	4.125
2	5	4	3	5	4	5	4	5	5	2	5	5	5	5	2	5	5	5	5	5	5	5	5	3	5	3	5	5	5	5	4	3	3	3	4	4	4	4	2	2	5	3	2	1	4.26667	4	5	4.33333	3.75
5	3	5	5	3	4	2	5	3	5	1	3	5	2	5	5	2	2	2	2	2	5	2	5	2	5	2	5	2	5	3	3	2	5	1	1	2	2	2	2	2	4	2	3	2	3.73333	3	3	3.5	2.25
4	4	4	2	2	3	3	3	3	4	3	3	3	3	3	5	4	5	4	3	3	4	4	4	5	5	1	5	5	1	3	4	3	3	3	4	4	4	4	2	4	4	3	2	1	3.13333	4.66667	3.66667	3.66667	3.5
5	3	3	5	3	4	2	5	3	5	1	3	5	2	5	5	2	2	2	2	2	5	2	5	2	5	2	5	2	5	3	3	2	5	1	1	2	2	2	2	2	7	3	2	2	3.6	3	3	3.5	2.25
5	4	3	1	1	3	4	1	4	4	4	3	4	4	4	3	4	4	5	5	5	5	5	5	4	5	4	5	5	5	3	5	3	4	5	5	5	5	4	2	3	2	2	5	1	3.26667	3.66667	5	4.66667	4.25
4	4	3	2	2	4	4	3	4	1	4	4	3	4	4	3	4	5	5	4	4	5	3	5	3	4	5	5	1	2	4	3	5	4	3	4	4	4	5	2	3	5	5	2	2	3.33333	4	4.33333	3.33333	4.125
4	5	5	5	2	3	5	3	5	5	5	5	5	5	5	2	5	5	5	5	5	5	5	5	2	2	2	5	2	5	2	5	5	5	5	5	5	5	5	1	4	1	1	2	2	4.46667	4	5	3	4.625
1	2	1	1	1	2	5	1	5	5	5	2	5	5	5	1	5	5	5	5	5	5	5	5	5	5	1	5	5	1	5	5	5	5	5	5	5	5	5	2	3	5	2	3	1	3.06667	3.66667	5	3.66667	5
1	2	1	2	1	5	3	1	4	1	4	1	3	5	4	5	5	5	3	3	3	3	3	5	5	5	5	5	5	5	1	1	1	1	1	1	1	1	4	2	6	5	6	2	2	2.53333	5	3.33333	5	1.375
2	4	1	1	1	5	4	2	5	2	4	3	4	5	4	4	4	5	5	4	3	5	1	3	4	2	2	4	4	5	5	5	4	3	5	5	4	4	4	2	2	2	5	2	2	3.13333	4.33333	3.5	3.5	4.25
3	4	3	3	4	4	4	1	2	4	4	3	2	4	3	2	4	4	4	4	4	3	3	3	3	3	1	2	2	1	4	3	3	3	3	4	3	3	4	2	6	5	2	2	1	3.2	3.33333	3.5	2	3.375
5	4	1	1	5	4	1	1	5	4	4	1	1	5	4	4	2	4	5	4	5	4	1	5	4	4	2	2	4	4	5	4	5	1	4	4	5	4	5	1	3	4	2	2	1	3.06667	3.33333	4	3.33333	4.125
5	4	4	4	4	3	3	1	2	4	3	4	3	4	5	3	3	5	3	4	5	4	1	5	4	2	1	4	4	3	4	4	4	5	3	4	5	4	5	2	1	5	3	2	2	3.53333	3.66667	3.66667	3	4.25
4	5	5	5	2	4	4	1	2	4	4	3	2	4	3	2	4	2	4	4	4	4	4	4	3	2	1	2	2	1	4	3	3	3	3	4	3	3	4	2	1	2	6	1	2	3.46667	2.66667	4	1.83333	3.375
3	5	5	2	1	5	5	5	5	5	5	5	5	5	5	2	4	5	5	5	5	5	5	5	5	5	1	5	1	1	5	5	5	5	5	5	5	5	5	1	4	2	2	4	1	4.4	3.66667	5	3	5
1	2	1	1	1	3	5	1	4	4	5	4	5	5	5	5	5	5	5	5	5	5	5	5	5	5	1	5	1	1	5	4	4	4	1	4	5	5	5	1	1	1	1	1	1	3.13333	5	5	3	4.125
1	2	1	1	1	4	4	1	2	5	5	2	4	5	4	4	4	4	5	4	4	4	2	4	4	4	5	4	3	4	4	4	4	3	4	4	4	4	4	1	3	4	1	5	1	2.8	4	3.83333	4	3.875
4	4	4	4	3	4	4	3	3	3	3	3	3	4	4	4	4	4	4	4	4	4	4	4	4	4	2	4	2	2	4	4	4	4	4	4	4	4	4	1	5	2	2	2	1	3.53333	4	4	3	4
1	2	1	1	1	3	4	3	3	3	3	3	3	4	3	4	2	3	3	4	4	4	4	4	4	4	3	2	3	3	3	2	2	2	3	4	4	4	4	2	1	1	2	2	2	2.53333	3	3.83333	3.16667	3.25
2	2	2	2	2	3	4	3	3	3	3	4	4	4	4	4	4	4	4	4	4	4	4	5	2	2	2	2	2	2	4	4	4	3	4	4	4	4	4	2	2	5	3	3	1	3	4	4.16667	2	3.875
4	4	4	4	4	3	4	3	4	4	4	4	4	4	4	4	4	4	2	4	4	4	4	4	4	4	2	4	4	4	5	4	4	4	4	4	4	4	4	2	2	5	1	5	1	3.86667	4	3.66667	3.66667	4.125
1	1	1	1	1	3	3	3	3	3	3	3	3	4	5	5	5	5	4	4	4	5	5	5	5	4	1	4	4	4	4	3	3	3	4	4	4	4	4	1	6	5	6	2	1	2.53333	5	4.5	3.66667	3.75
1	2	1	1	1	3	4	3	3	3	3	3	3	4	2	5	4	5	4	4	4	4	4	5	2	2	2	2	2	2	5	3	3	3	4	4	4	4	4	1	7	5	2	5	1	2.46667	4.66667	4.16667	2	3.875
1	2	2	1	1	3	3	3	3	3	3	3	3	3	4	5	4	5	4	4	4	4	4	5	4	4	4	4	4	4	2	3	2	1	4	4	4	4	4	2	7	1	2	1	2	2.53333	4.66667	4.16667	4	3.125
1	2	1	1	1	3	3	3	3	3	3	3	3	4	4	4	4	4	4	4	4	4	5	4	4	4	2	4	4	4	4	3	3	3	4	4	4	4	4	2	7	5	2	2	1	2.53333	4	4.16667	3.66667	3.75
1	2	1	1	1	3	4	3	3	3	3	3	3	5	2	5	4	5	4	5	5	4	2	4	4	4	2	2	2	2	4	4	4	3	4	4	4	4	4	1	1	3	1	1	#NULL!	2.53333	4.66667	4	2.66667	3.875
4	4	3	4	2	3	4	3	1	4	1	4	1	4	4	1	4	4	1	1	1	4	3	4	4	5	1	5	1	1	1	1	1	1	1	1	1	1	1	1	2	2	1	2	1	3.06667	3	2.33333	2.83333	1
5	4	4	3	1	5	3	5	3	1	3	5	1	5	3	5	5	5	2	2	5	1	1	1	2	5	1	1	2	1	1	4	1	2	1	1	2	2	1	2	1	3	2	2	1	3.4	5	2	2	1.375
1	1	1	1	1	3	4	1	4	1	4	1	3	1	3	1	4	4	4	4	4	4	4	3	4	1	3	1	4	3	3	3	3	4	3	4	4	3	4	1	2	3	5	2	1	2	3	3.83333	2.66667	3.5
2	2	1	1	1	2	5	1	5	5	5	3	4	5	5	5	5	5	5	5	5	5	5	1	5	5	3	4	5	5	5	1	5	5	5	5	5	5	5	2	6	5	3	3	1	3.13333	5	4.33333	4.5	5
4	4	3	4	1	1	4	1	3	3	4	3	1	4	4	5	5	5	4	5	5	5	5	4	4	4	4	4	1	4	4	4	3	4	3	3	3	3	2	2	6	1	3	2	2	2.93333	5	4.66667	3.5	3.125
1	1	1	1	1	5	5	1	4	2	3	3	5	5	5	5	5	5	5	5	5	5	5	5	5	1	5	1	1	1	5	5	5	4	5	5	5	5	5	2	4	4	3	2	1	2.86667	5	5	2.33333	4.875
1	5	5	2	5	1	1	5	1	4	5	5	5	5	5	5	5	5	5	5	5	5	5	5	5	5	1	5	1	1	5	5	5	5	5	5	5	5	5	1	2	2	3	2	1	3.66667	5	5	3	5
5	5	5	5	5	4	5	1	5	5	5	5	5	5	5	5	5	5	5	5	5	5	5	5	1	5	1	1	5	2	5	5	5	5	5	5	5	5	5	1	1	2	3	4	2	4.66667	5	5	2.5	5
4	4	2	4	2	5	5	1	5	5	5	4	5	5	5	5	5	5	5	5	5	5	5	5	5	5	1	5	5	1	5	5	5	5	5	5	5	5	5	1	2	2	5	2	2	4.06667	5	5	3.66667	5
4	4	3	5	5	3	5	1	5	5	3	5	2	5	4	1	5	5	3	3	5	5	5	5	5	5	3	5	1	1	5	3	5	2	5	5	5	5	5	1	2	1	5	3	2	3.93333	3.66667	4.33333	3.33333	4.625
2	2	1	2	1	3	4	4	4	4	3	4	4	4	2	2	4	4	4	4	4	4	2	4	2	4	4	4	2	2	2	2	2	2	4	4	4	4	4	1	2	2	3	1	1	2.93333	3.33333	3.66667	3	3.25
3	3	2	2	2	2	4	3	4	4	3	3	4	4	3	4	4	4	4	4	4	4	4	4	2	2	1	2	2	2	4	4	4	4	4	4	4	4	4	1	1	1	5	2	2	3.06667	4	4	1.83333	4
2	2	2	2	2	3	4	5	3	1	4	2	1	5	4	5	5	5	4	4	4	4	4	2	2	3	2	4	2	2	3	2	3	2	4	4	4	4	4	1	2	1	2	2	2	2.8	5	3.66667	2.5	3.5
4	4	4	4	4	4	4	2	4	4	4	4	4	4	4	3	4	4	4	4	4	4	4	4	2	2	2	3	2	2	4	4	3	3	4	4	4	4	4	1	2	2	2	2	1	3.86667	3.66667	4	2.16667	3.75
2	2	2	2	2	3	4	2	4	4	3	3	4	4	4	3	4	4	4	4	4	4	4	4	2	5	2	4	4	4	5	3	5	4	3	3	4	4	4	1	7	5	3	5	1	3	3.66667	4	3.5	4
1	2	2	2	2	3	4	4	4	4	3	3	4	4	1	2	4	4	4	4	4	4	4	4	2	3	2	2	2	2	4	3	3	3	4	4	4	4	4	1	3	4	3	2	1	2.86667	3.33333	4	2.16667	3.75
2	2	2	2	2	3	4	3	4	4	3	3	4	4	2	5	4	4	4	4	4	4	4	2	2	4	2	4	3	2	4	3	4	3	4	4	4	4	4	1	2	2	2	2	1	2.93333	4.33333	3.66667	2.83333	3.875
2	2	2	2	2	3	4	2	3	3	3	3	4	4	4	4	4	4	4	4	4	4	4	4	2	3	2	2	2	2	4	3	3	2	4	4	4	4	4	1	4	3	5	3	1	2.86667	4	4	2.16667	3.625
2	2	1	1	1	3	5	1	2	4	4	2	1	1	5	5	5	5	5	4	5	5	5	4	4	2	1	4	1	1	4	4	4	3	3	3	3	5	5	2	1	7	2	5	2	2.33333	5	4.66667	2.16667	3.75
4	4	4	4	4	4	4	3	4	4	4	4	4	4	2	4	4	4	3	4	4	4	4	4	2	3	2	2	2	2	3	3	3	3	4	4	4	4	4	1	2	2	2	3	1	3.8	4	3.83333	2.16667	3.625
2	4	2	2	2	4	3	2	3	3	4	3	4	4	2	4	4	4	4	4	4	4	4	4	2	4	2	4	5	3	4	4	4	4	4	4	4	4	4	2	5	2	3	2	1	2.93333	4	4	3.33333	4
2	2	2	2	2	2	4	2	3	3	3	3	4	4	2	2	4	4	2	2	3	3	3	4	2	3	5	5	4	4	1	4	3	3	4	4	4	4	4	1	2	2	6	2	2	2.66667	3.33333	2.83333	3.83333	3.375
2	2	2	2	2	2	3	3	3	3	3	3	4	4	2	4	2	4	4	4	4	4	4	4	4	2	2	2	2	2	4	3	3	3	4	4	4	4	4	1	1	1	3	3	2	2.66667	3.33333	4	2.33333	3.75
2	2	2	2	2	3	3	3	3	3	4	3	3	4	2	4	2	4	4	4	4	4	5	4	4	4	2	4	3	4	4	3	3	3	4	4	4	4	4	2	2	5	2	1	1	2.73333	3.33333	4.16667	3.5	3.75
2	2	2	2	2	3	3	3	3	3	3	3	4	4	2	4	4	4	4	4	4	4	4	4	4	4	2	4	4	2	5	3	3	3	4	4	4	4	4	1	6	3	2	5	1	2.73333	4	4	3.33333	3.875
2	2	2	2	2	3	3	3	3	3	3	3	3	4	2	2	4	4	4	4	4	4	4	4	2	2	2	2	3	2	4	3	3	3	4	4	4	4	4	1	3	5	3	1	1	2.66667	3.33333	4	2.16667	3.75
2	2	2	2	2	2	3	3	3	3	3	3	2	2	4	4	4	4	4	4	4	4	4	4	4	4	4	4	3	2	3	3	4	2	4	4	4	4	4	1	3	5	3	1	1	2.53333	4	4	3.5	3.625
5	5	5	5	5	5	5	3	5	5	5	5	5	5	5	5	5	5	3	5	5	5	3	5	5	5	5	5	5	5	5	5	5	3	5	5	5	5	5	1	1	3	3	3	1	4.86667	5	4.33333	5	4.75
5	5	5	3	3	5	5	3	5	3	5	3	5	5	5	5	5	5	5	5	5	5	5	5	5	5	5	5	5	5	5	5	3	3	5	5	5	5	5	2	1	2	1	3	2	4.33333	5	5	5	4.5
3	3	3	3	3	3	5	3	3	5	5	5	5	5	3	5	5	5	5	5	5	5	5	3	5	5	5	5	5	5	5	4	5	5	4	4	5	5	5	2	1	3	2	3	1	3.8	5	4.66667	5	4.75
3	3	3	3	3	5	5	3	3	5	3	5	3	5	3	5	5	5	5	5	5	5	5	5	5	4	5	5	3	5	5	3	3	1	3	5	3	5	3	2	1	3	3	3	1	3.66667	5	5	4.5	3.5
5	5	5	5	5	5	5	1	5	1	5	5	5	5	5	5	5	5	5	5	5	5	5	5	5	5	1	5	5	1	5	4	5	5	1	1	5	4	5	1	5	5	5	2	1	4.46667	5	5	3.66667	3.875
4	4	1	1	1	1	5	1	5	5	5	3	5	5	5	5	1	5	5	5	5	5	5	5	5	5	1	5	5	1	5	5	4	3	5	5	5	5	5	2	1	3	2	4	2	3.4	3.66667	5	3.66667	4.625
4	4	1	1	1	5	5	1	5	5	5	3	5	5	5	5	1	5	5	5	5	5	5	5	1	5	1	5	5	1	5	5	4	3	5	5	5	5	5	2	1	4	1	2	2	3.66667	3.66667	5	3	4.625
2	3	3	3	3	4	3	1	4	3	4	3	4	4	4	4	3	2	2	3	3	2	3	4	4	4	1	4	1	1	3	3	2	3	4	2	3	2	4	1	4	5	2	5	1	3.2	3	2.83333	2.5	2.875
1	3	1	1	1	5	5	1	3	3	4	1	5	5	5	5	5	5	5	5	5	5	5	5	1	1	1	5	5	1	5	5	5	3	5	5	5	5	5	2	2	2	3	1	1	2.93333	5	5	2.33333	4.75
4	4	3	3	1	4	3	1	1	1	5	1	2	5	5	1	5	5	5	5	5	5	5	5	1	1	1	5	1	1	5	5	4	4	5	5	5	5	5	2	2	1	1	4	2	2.86667	3.66667	5	1.66667	4.75
1	1	1	1	1	3	4	1	5	5	5	3	5	5	5	5	5	5	5	5	5	5	5	5	1	1	1	1	5	1	4	5	5	5	5	5	5	5	5	1	3	3	5	1	#NULL!	3.06667	5	5	1.66667	4.875
5	5	5	3	1	3	4	1	3	3	3	3	3	3	3	5	5	5	3	3	5	5	5	3	5	3	5	2	5	5	5	5	3	3	5	5	5	5	5	2	1	3	4	3	1	3.2	5	4	4.16667	4.5
3	3	3	3	3	5	5	1	3	1	1	3	3	3	3	5	5	5	5	5	5	5	5	5	2	5	5	5	2	2	4	4	5	5	4	2	5	5	5	2	1	1	2	3	1	2.86667	5	5	3.5	4.375
5	5	5	5	5	5	5	3	5	5	5	5	5	5	5	5	5	5	5	5	5	5	5	5	1	1	1	1	1	1	5	5	5	5	5	5	5	5	5	1	4	5	5	2	1	4.86667	5	5	1	5
5	5	5	5	3	5	5	1	5	3	5	5	5	5	5	5	5	5	5	5	5	5	5	5	5	5	1	5	5	1	5	5	5	5	5	5	5	5	5	1	5	5	2	2	1	4.46667	5	5	3.66667	5
4	5	2	2	1	5	5	1	4	5	5	5	5	5	5	5	5	5	5	5	5	5	5	5	1	5	1	1	1	1	4	5	5	2	5	5	5	5	5	1	3	2	3	2	1	3.93333	5	5	1.66667	4.5
1	2	2	2	1	3	4	1	1	2	4	3	4	4	2	5	1	5	5	5	5	5	5	5	1	5	5	5	5	5	5	5	5	3	5	5	5	5	5	2	3	5	5	2	2	2.4	3.66667	5	4.33333	4.75
5	3	3	3	3	3	5	5	3	5	3	5	3	5	3	5	5	3	5	3	5	3	5	3	3	3	5	3	3	3	1	5	3	3	3	5	3	5	3	1	2	1	5	4	2	3.8	4.33333	4	3.33333	3.25
4	4	4	5	5	5	5	1	5	5	5	5	5	5	5	5	5	5	5	5	5	5	5	5	1	5	1	5	1	5	5	5	5	5	5	5	5	5	5	1	4	5	1	2	1	4.53333	5	5	3	5
4	4	4	4	4	5	5	1	5	3	5	5	3	5	3	5	5	5	4	5	5	5	5	5	5	5	1	5	5	5	5	5	5	3	3	5	5	5	5	1	3	2	1	2	2	4	5	4.83333	4.33333	4.5
1	2	1	1	1	5	5	3	4	4	5	2	5	5	5	5	5	5	5	5	5	5	5	5	5	5	1	5	5	1	5	5	5	3	5	5	5	5	5	2	2	2	1	1	1	3.26667	5	5	3.66667	4.75
1	2	1	1	1	5	5	1	5	5	5	3	5	2	5	5	5	5	5	5	5	5	5	5	1	5	1	5	1	1	5	5	3	3	5	5	5	5	5	1	2	5	2	1	1	3.13333	5	5	2.33333	4.5
3	5	5	1	1	3	5	1	5	3	5	3	1	4	5	4	3	5	2	5	5	3	1	3	5	3	4	1	1	5	5	3	5	4	5	5	5	5	5	1	1	1	5	2	2	3.33333	4	3.16667	3.16667	4.875
4	4	1	3	2	1	2	1	1	3	2	4	4	5	4	5	2	3	1	4	3	1	4	1	3	2	3	1	3	1	1	2	3	1	3	1	5	3	4	1	1	1	2	2	2	2.73333	3.33333	2.33333	2.16667	2.625
5	5	5	5	1	5	5	1	5	1	3	1	3	5	5	1	5	5	5	5	5	5	5	5	1	1	1	1	5	1	5	5	5	4	5	5	5	5	5	2	1	1	5	2	2	3.66667	3.66667	5	1.66667	4.875
5	5	5	1	1	3	5	5	3	3	1	5	5	5	5	5	5	5	5	5	5	5	5	5	1	2	2	5	5	3	5	5	5	5	5	5	5	5	5	2	3	4	5	4	1	3.8	5	5	3	5
4	4	2	3	3	3	5	1	2	2	4	1	5	5	5	5	5	5	1	5	5	5	1	5	5	5	1	1	1	5	5	2	1	2	4	4	5	4	5	2	6	5	3	4	2	3.26667	5	3.66667	3	3.75
1	3	3	3	3	3	5	1	4	4	5	5	5	4	5	4	4	5	5	4	5	5	5	5	3	3	3	3	2	1	5	5	5	5	5	3	3	5	5	1	3	6	3	1	1	3.6	4.33333	4.83333	2.5	4.5
4	4	1	4	1	4	4	4	5	4	5	2	2	5	5	5	4	5	2	5	4	5	1	4	4	4	1	1	1	1	4	4	1	4	4	4	4	1	4	2	5	5	2	4	1	3.6	4.66667	3.5	2	3.25
5	5	5	5	5	3	3	1	5	3	5	1	1	5	5	5	5	5	5	5	5	5	5	5	5	5	1	5	5	1	5	5	5	5	5	5	5	5	5	2	1	5	3	2	2	3.8	5	5	3.66667	5
1	1	1	1	1	1	1	1	1	1	2	1	1	5	5	5	5	5	5	5	5	5	5	5	4	5	1	5	5	4	1	5	4	3	5	5	5	5	5	2	1	3	2	2	2	1.6	5	5	4	4.125
1	1	1	1	1	1	3	1	1	1	2	1	1	5	5	5	5	5	5	5	5	5	5	5	4	5	5	5	1	4	3	5	4	3	5	5	4	5	5	1	2	2	2	1	#NULL!	1.73333	5	5	4	4.25
5	5	5	5	5	4	4	1	5	5	5	5	5	5	5	5	5	5	5	5	5	5	5	5	5	5	1	5	1	1	5	4	5	5	5	5	5	5	5	2	2	3	3	2	1	4.6	5	5	3	5
5	5	5	5	5	3	5	1	5	5	5	5	5	5	1	5	5	5	5	5	5	5	5	5	5	5	1	5	1	5	5	5	5	5	4	5	5	5	5	2	5	7	3	1	1	4.33333	5	5	3.66667	4.875
5	5	4	5	5	3	3	1	4	5	5	3	5	5	1	5	5	5	5	5	5	5	5	5	5	5	1	5	1	5	5	3	5	5	4	5	5	5	5	2	2	3	3	3	1	3.93333	5	5	3.66667	4.875
1	2	1	1	1	3	4	1	4	1	4	5	5	5	5	5	5	5	5	5	5	5	5	5	5	5	5	5	5	5	5	5	4	5	5	5	5	5	5	2	2	3	3	3	2	2.86667	5	5	5	4.875
1	2	1	1	1	4	4	1	1	1	4	4	4	5	5	5	1	5	5	5	5	5	5	5	5	5	1	5	5	1	4	4	4	3	5	5	5	5	5	2	1	1	4	2	2	2.6	3.66667	5	3.66667	4.5
1	2	1	1	1	4	4	1	1	4	4	4	4	5	5	5	1	5	5	5	5	5	5	5	5	5	1	5	5	1	4	4	4	3	3	5	5	5	5	2	1	1	3	2	#NULL!	2.8	3.66667	5	3.66667	4.25
1	2	1	1	1	3	3	1	1	1	1	1	1	1	1	5	5	5	5	5	5	5	5	3	4	5	5	5	5	1	5	3	3	4	3	3	5	5	5	2	1	1	1	3	2	1.33333	5	4.66667	4.16667	4.125
1	2	2	1	1	3	4	1	4	1	1	1	1	1	1	5	1	1	1	1	1	1	4	1	5	5	5	5	1	5	1	1	5	1	1	5	5	5	1	1	1	1	2	1	2	1.66667	2.33333	1.5	4.33333	3
5	5	4	5	5	3	3	1	5	1	5	3	2	5	5	5	5	5	4	5	5	5	5	5	5	5	1	1	1	1	5	5	5	5	5	5	5	5	5	2	1	2	1	1	1	3.8	5	4.83333	2.33333	5
3	4	1	1	1	4	1	3	4	1	4	3	4	4	5	5	4	5	3	1	4	4	4	3	4	3	2	4	3	3	3	3	3	3	3	4	3	3	4	2	1	4	1	3	1	2.86667	4.66667	3.16667	3.16667	3.25
4	4	2	1	1	5	4	1	4	1	5	5	5	5	5	5	5	5	5	5	5	5	5	5	5	5	1	5	1	1	5	1	5	5	5	5	5	5	5	2	2	2	2	2	1	3.46667	5	5	3	5
3	4	1	1	1	1	2	4	4	4	5	1	5	5	5	5	5	5	5	5	5	5	5	5	1	5	5	5	1	1	5	1	3	1	1	3	5	1	5	2	4	5	5	4	1	3.06667	5	5	3	3
1	2	1	1	3	1	5	1	5	5	5	3	5	5	5	5	5	5	5	5	5	5	5	5	5	1	1	5	5	5	5	5	5	5	5	5	5	5	5	2	6	4	1	2	1	3.2	5	5	3.66667	5
1	2	2	1	1	1	4	4	4	4	4	4	4	5	5	5	5	5	5	5	5	5	5	5	5	5	1	5	5	5	5	5	5	5	5	5	5	4	5	1	2	6	2	2	1	3.06667	5	5	4.33333	4.875
5	5	5	5	5	5	5	3	5	5	5	5	5	5	5	5	5	5	2	4	4	4	5	4	5	3	1	4	5	5	5	4	4	2	4	5	5	5	5	1	6	5	3	3	1	4.86667	5	3.83333	3.83333	4.375
5	5	5	5	1	1	4	1	4	5	5	5	1	5	5	5	5	5	5	5	5	5	5	5	5	5	1	5	5	4	1	5	5	5	5	5	5	5	5	2	1	6	3	2	1	3.8	5	5	4.16667	4.5
1	2	1	1	1	4	4	1	1	1	4	4	4	5	5	5	1	5	5	5	5	5	5	5	5	5	1	5	5	1	4	4	4	3	5	5	5	5	5	2	1	3	2	2	1	2.6	3.66667	5	3.66667	4.5
5	1	3	1	5	2	5	1	4	2	5	5	5	5	5	5	5	5	5	5	5	5	5	5	5	5	1	1	1	1	5	5	3	2	5	5	5	5	5	2	2	5	2	3	1	3.6	5	5	2.33333	4.375
1	2	1	1	1	4	3	3	3	3	3	3	5	5	5	5	5	5	5	5	3	5	5	5	5	5	1	5	3	5	5	2	5	5	5	5	5	5	5	2	2	4	5	2	1	2.86667	5	4.66667	4	5
3	4	1	1	1	1	2	4	4	4	5	1	5	5	5	5	5	5	5	5	5	5	5	5	5	4	2	5	2	2	5	2	3	3	3	5	1	3	5	2	4	7	2	4	1	3.06667	5	5	3.33333	3.5
1	2	1	1	3	3	5	1	1	3	5	1	5	5	5	5	5	5	5	5	5	5	5	5	5	1	1	5	5	5	5	5	5	5	5	5	5	5	5	2	4	#NULL!	5	4	1	2.8	5	5	3.66667	5
5	5	5	5	5	5	5	3	5	5	5	5	5	5	5	5	1	5	5	5	5	5	5	5	1	5	5	1	1	5	5	5	5	5	5	5	5	5	5	1	2	1	6	2	2	4.86667	3.66667	5	3	5
1	1	1	1	1	1	3	3	3	3	3	3	4	4	1	5	5	5	4	5	5	5	5	5	5	2	1	5	5	4	5	4	3	3	5	5	5	5	5	1	1	1	5	2	2	2.2	5	4.83333	3.66667	4.5
1	1	1	1	1	1	4	3	3	3	3	3	5	5	1	5	5	5	5	5	5	5	5	4	5	1	1	1	5	5	5	5	4	4	2	5	5	5	5	1	1	2	3	1	2	2.4	5	4.83333	3	4.375
5	5	4	5	5	4	4	3	4	2	5	5	5	5	5	5	5	5	5	4	5	5	5	3	2	1	1	1	1	1	5	3	4	3	4	4	4	4	5	1	6	5	3	5	1	4.4	5	4.5	1.16667	4.125
1	1	1	1	1	3	3	3	3	3	3	3	2	2	4	3	4	4	5	4	5	5	5	5	1	4	5	5	2	2	5	5	4	2	5	5	5	5	5	1	1	2	5	4	2	2.26667	3.66667	4.83333	3.16667	4.5
4	4	4	4	4	4	4	3	4	4	4	4	4	4	5	5	4	4	5	5	5	5	5	5	4	5	1	4	3	3	5	4	3	3	5	5	5	5	5	2	5	5	2	1	#NULL!	4	4.33333	5	3.33333	4.5
4	4	1	4	1	4	4	2	4	4	4	3	4	4	5	5	4	4	4	5	5	5	4	4	2	2	1	5	4	4	4	3	3	2	5	5	5	5	5	2	2	6	5	1	#NULL!	3.46667	4.33333	4.5	3	4.25
1	1	1	2	1	3	3	4	3	3	5	4	5	4	5	5	5	5	4	5	5	5	3	3	1	5	1	4	3	4	5	3	3	2	4	4	4	4	4	2	5	5	2	1	1	3	5	4.16667	3	3.75
1	1	1	1	1	3	4	3	1	1	1	1	4	4	5	5	5	5	4	5	4	5	5	4	#NULL!	2	5	5	3	3	2	1	1	1	4	4	4	4	4	2	6	6	5	2	2	2.13333	5	4.5	3.6	3
2	2	2	2	3	4	4	3	3	3	3	3	4	4	5	5	5	5	5	4	5	4	4	5	1	4	1	5	2	2	5	4	3	3	4	4	4	4	5	1	2	1	2	3	2	3.13333	5	4.5	2.5	4
1	1	1	1	1	2	3	2	2	3	3	3	4	4	4	5	4	4	4	5	5	4	5	5	5	4	1	4	2	1	4	4	3	3	5	5	5	5	5	1	3	2	2	3	1	2.33333	4.33333	4.66667	2.83333	4.375
5	1	5	5	1	1	3	1	5	5	1	5	2	1	5	5	5	5	5	1	5	5	5	1	5	1	1	1	1	1	5	5	5	1	5	5	5	5	5	1	2	1	1	3	2	3.06667	5	3.66667	1.66667	4.5
5	5	5	5	5	5	5	1	5	1	5	5	1	5	5	5	1	5	5	5	5	5	5	5	1	1	1	1	1	1	5	5	5	5	5	5	5	5	5	1	2	3	5	3	2	4.2	3.66667	5	1	5
1	5	5	5	1	1	3	3	5	3	5	3	4	5	5	5	5	5	5	5	5	5	5	5	1	4	1	3	2	1	5	4	3	3	5	5	5	5	5	2	5	5	2	3	1	3.6	5	5	2	4.5
1	1	1	1	1	3	3	3	3	3	3	3	3	5	2	4	5	5	5	3	5	5	5	5	2	1	1	1	1	1	5	4	3	3	5	5	5	5	5	2	4	5	5	5	1	2.4	4.66667	4.66667	1.16667	4.5
1	1	1	1	1	3	3	3	3	3	3	3	3	5	5	5	2	5	5	5	5	5	5	3	4	3	1	2	4	3	5	4	3	3	5	5	5	5	5	2	6	5	5	4	1	2.6	4	4.66667	2.83333	4.5
1	1	1	1	1	3	5	3	3	3	3	3	3	5	5	5	5	5	5	5	5	5	5	5	1	1	1	1	1	1	5	5	3	3	5	5	5	5	5	1	1	5	3	1	1	2.73333	5	5	1	4.5
1	1	1	1	1	3	3	3	3	3	3	3	3	5	2	5	5	5	3	4	4	4	5	4	5	5	1	2	2	4	5	5	3	3	5	5	5	5	5	2	1	4	3	1	1	2.4	5	4	3.16667	4.5
5	5	4	5	5	5	3	3	5	3	5	4	5	5	5	5	5	5	5	5	5	5	5	5	4	4	1	1	4	4	5	5	3	3	5	5	5	5	5	2	2	5	2	2	1	4.46667	5	5	3	4.5
1	5	1	1	1	1	1	1	5	5	1	1	5	5	5	5	1	5	5	5	5	5	5	5	5	5	1	5	5	5	5	5	5	5	5	5	5	5	5	2	2	3	6	4	2	2.6	3.66667	5	4.33333	5
5	5	1	4	1	3	5	3	3	3	3	3	3	5	5	5	5	5	4	5	5	5	5	4	1	2	1	3	3	3	5	4	3	3	5	5	5	5	5	2	3	6	5	2	2	3.46667	5	4.66667	2.16667	4.5
1	1	1	1	1	3	3	3	3	3	3	3	3	5	5	5	5	5	4	4	4	4	4	4	4	4	2	4	4	4	5	3	3	3	5	5	5	5	5	2	1	1	3	1	2	2.6	5	4	3.66667	4.5
5	5	3	5	3	3	5	3	5	3	5	4	4	5	5	5	5	5	3	4	5	5	1	3	4	1	2	4	3	1	5	3	3	3	4	4	4	4	4	1	2	5	3	5	1	4.2	5	3.5	2.5	3.875
1	5	1	1	1	5	1	1	5	5	1	1	5	5	5	5	5	5	5	5	5	5	5	5	5	5	1	5	5	5	5	5	5	5	5	5	5	5	5	1	2	3	6	4	2	2.86667	5	5	4.33333	5
1	1	1	1	1	3	3	3	3	3	3	3	3	4	5	5	1	5	5	5	5	5	5	5	5	5	5	5	5	5	5	5	5	5	5	5	5	5	5	1	2	1	5	#NULL!	2	2.53333	3.66667	5	5	5
1	1	1	1	1	3	3	3	3	3	3	3	3	3	5	5	5	5	5	5	5	5	5	5	1	5	5	5	5	5	5	5	5	5	5	1	5	5	5	2	1	3	5	#NULL!	2	2.46667	5	5	4.33333	4.5
1	1	1	1	1	3	3	3	3	3	3	3	5	5	5	5	5	5	5	5	5	5	5	5	5	5	5	5	5	5	5	5	5	5	5	5	5	5	5	1	2	3	5	4	1	2.73333	5	5	5	5
1	1	1	1	1	2	3	3	3	3	3	3	4	4	4	5	5	5	5	5	5	5	5	5	1	5	5	5	5	5	5	5	5	5	5	1	5	5	5	2	2	3	5	4	1	2.46667	5	5	4.33333	4.5
5	5	5	5	5	1	5	2	5	5	5	5	5	5	5	5	5	5	5	5	5	5	5	5	5	5	5	5	5	5	5	5	5	5	5	5	5	5	5	2	2	1	5	3	2	4.53333	5	5	5	5
4	5	3	4	2	4	4	3	3	1	4	3	4	5	1	5	3	4	5	4	4	5	4	3	5	4	5	4	2	4	5	4	3	4	3	4	3	4	5	2	1	1	5	#NULL!	2	3.33333	4	4.16667	4	3.875
4	4	5	5	1	5	5	1	5	3	5	4	5	5	5	5	5	5	5	5	5	5	5	5	5	5	1	5	1	1	3	3	3	4	5	3	4	5	5	2	3	5	3	2	1	4.13333	5	5	3	4
1	1	1	1	1	3	3	1	1	1	1	1	1	1	5	5	5	5	3	4	4	4	5	5	1	1	1	1	1	1	5	1	2	1	1	1	1	1	1	1	3	5	3	4	1	1.53333	5	4.16667	1	1.625
1	1	1	1	1	3	4	3	3	3	3	3	5	5	5	5	5	5	5	5	5	5	5	1	4	1	1	1	1	1	5	1	1	1	2	4	1	1	5	2	2	4	3	2	1	2.8	5	4.33333	1.5	2.5
5	5	5	5	5	3	5	3	5	5	5	5	3	5	5	5	5	5	5	5	5	5	5	5	5	5	1	5	5	5	5	5	5	5	5	5	5	5	5	1	2	5	3	3	1	4.6	5	5	4.33333	5
1	1	1	1	1	4	4	3	5	5	5	4	5	5	5	5	5	5	5	5	5	5	5	5	1	1	1	5	1	1	1	1	1	1	5	5	5	5	4	2	1	1	5	2	2	3.33333	5	5	1.66667	3.375
2	2	1	1	4	4	3	1	4	4	4	4	3	4	4	5	5	5	5	5	5	5	5	5	2	5	1	5	5	5	5	4	4	3	5	5	5	5	5	2	1	3	3	2	2	3	5	5	3.83333	4.625
2	2	1	1	5	4	3	1	5	1	5	3	1	5	5	5	5	5	5	5	5	5	5	5	4	5	1	5	5	5	5	4	4	4	5	5	5	5	5	2	1	1	5	2	2	2.93333	5	5	4.16667	4.75
4	4	4	4	3	3	2	5	5	5	5	5	5	5	5	1	5	5	5	5	5	5	5	5	5	5	1	5	1	1	5	3	5	5	5	5	5	5	5	2	3	5	3	3	1	4.26667	3.66667	5	3	5
2	2	1	1	3	2	1	4	4	3	3	5	5	5	5	1	5	5	5	5	5	5	5	5	5	1	1	1	1	1	5	4	4	3	5	5	5	5	5	2	2	4	5	2	2	3.06667	3.66667	5	1.66667	4.625
2	2	1	1	5	1	5	1	5	4	5	4	4	5	5	5	5	5	5	5	5	5	5	5	4	5	1	1	5	5	5	4	4	4	5	5	5	5	5	2	1	5	2	#NULL!	1	3.33333	5	5	3.5	4.75
5	2	2	1	1	3	1	1	2	1	4	1	5	5	5	1	5	5	5	5	5	5	5	5	5	5	1	5	1	5	5	5	3	2	5	5	5	5	5	1	2	2	5	4	1	2.6	3.66667	5	3.66667	4.375
2	2	1	1	1	3	4	1	5	3	4	4	4	5	5	5	5	5	5	5	5	5	5	5	5	5	5	5	5	5	5	4	4	4	5	5	5	5	5	2	1	3	5	2	2	3	5	5	5	4.75
5	4	5	5	5	3	5	1	5	5	5	5	5	5	5	5	5	5	5	5	5	5	5	5	1	1	1	1	1	1	5	5	5	5	5	4	5	5	5	2	3	5	5	3	1	4.53333	5	5	1	4.875
5	5	5	5	5	5	5	5	5	5	5	5	5	5	5	5	5	5	5	5	5	5	5	5	5	5	1	1	5	1	5	5	5	5	5	5	5	5	5	2	5	5	2	2	1	5	5	5	3	5
4	4	4	4	5	3	3	4	5	3	5	5	4	5	2	5	5	5	5	5	5	5	5	5	5	5	1	5	5	1	5	5	3	5	5	5	5	5	5	2	2	1	2	4	2	4	5	5	3.66667	4.75
4	4	1	4	1	3	4	4	4	1	4	4	3	3	3	5	5	5	5	5	3	5	5	5	5	5	1	3	1	1	5	5	5	5	5	5	5	5	5	1	3	6	5	2	1	3.13333	5	4.66667	2.66667	5
5	4	1	2	1	3	4	2	3	1	4	2	2	5	2	1	5	5	5	5	5	5	5	5	5	5	1	5	5	5	5	5	4	1	5	5	5	5	5	2	3	6	3	2	2	2.73333	3.66667	5	4.33333	4.375
5	5	5	5	5	5	5	1	5	3	5	4	4	4	5	5	5	5	5	5	5	5	5	5	5	5	1	5	1	1	5	5	3	5	5	5	5	5	5	2	3	4	5	3	1	4.4	5	5	3	4.75
2	1	1	1	3	3	3	1	1	1	1	1	1	5	5	5	5	5	1	1	5	5	5	1	5	5	1	1	1	1	5	1	1	1	1	1	4	1	1	1	3	2	6	3	1	2	5	3	2.33333	1.875
5	5	5	5	5	5	5	2	5	5	5	5	5	5	5	5	5	5	5	5	5	5	5	5	5	5	1	5	5	5	5	5	5	5	5	5	5	5	5	2	6	5	2	2	1	4.8	5	5	4.33333	5
2	2	1	1	1	4	5	5	5	5	3	3	3	5	1	5	5	5	5	5	5	5	5	5	3	5	1	5	3	5	5	5	5	5	5	5	5	5	5	1	1	3	3	#NULL!	2	3.06667	5	5	3.66667	5
2	2	1	2	1	5	5	5	1	5	5	1	5	5	1	5	1	5	5	5	5	5	5	5	1	5	1	5	1	1	5	5	5	5	5	5	5	1	5	2	4	5	5	4	1	3.06667	3.66667	5	2.33333	4.5
5	5	5	5	5	5	5	5	5	5	5	5	5	5	5	5	5	5	5	5	5	5	5	5	5	1	1	5	1	5	5	5	5	5	5	5	5	5	5	1	4	2	2	1	1	5	5	5	3	5
1	2	2	1	1	5	5	3	5	5	5	1	2	5	1	5	5	5	5	5	5	5	5	5	1	1	5	5	1	5	5	5	5	5	5	5	5	5	5	1	3	5	2	1	1	2.93333	5	5	3	5
1	1	1	1	1	3	1	1	4	3	1	1	1	5	1	5	5	5	4	5	5	5	5	4	5	5	1	2	1	5	5	3	3	3	2	3	3	3	3	2	2	5	2	2	1	1.73333	5	4.66667	3.16667	3.125
2	2	1	1	3	3	4	1	5	1	2	3	5	5	1	5	5	5	5	5	5	5	5	5	5	5	1	5	5	5	4	3	2	1	2	2	2	2	5	2	4	5	4	3	1	2.6	5	5	4.33333	2.5
3	3	3	3	3	5	5	3	3	3	5	3	3	3	4	3	3	5	5	4	5	5	5	5	5	5	5	5	5	5	5	5	3	5	5	5	5	3	5	2	2	3	3	3	2	3.46667	3.66667	4.83333	5	4.5
5	5	1	1	1	5	5	3	1	5	1	3	5	5	5	5	5	5	5	5	5	5	5	1	5	5	1	1	5	5	5	1	1	2	5	4	4	1	5	1	1	6	2	3	1	3.4	5	4.33333	3.66667	3.375
5	5	1	5	1	5	5	1	5	1	1	5	1	2	5	5	4	3	5	4	5	5	5	5	4	4	3	5	5	2	4	4	4	5	5	3	4	4	5	1	1	1	2	3	2	3.2	4	4.83333	3.83333	4.25
5	1	1	1	1	5	5	1	1	5	1	1	5	5	5	5	5	5	5	5	5	5	5	4	5	1	5	5	1	5	5	1	5	5	5	5	1	5	5	1	1	1	2	2	2	2.86667	5	4.83333	3.66667	4.5
5	5	1	5	5	5	5	1	1	5	5	5	5	5	5	1	5	4	5	5	4	4	4	5	5	4	5	5	5	4	5	4	5	3	5	4	4	4	5	1	1	1	1	3	2	4.2	3.33333	4.5	4.66667	4.375
1	1	1	1	2	2	5	1	5	2	5	1	1	5	5	5	5	5	5	4	5	4	5	3	5	1	1	1	2	1	5	4	5	4	5	5	5	5	5	1	1	2	1	3	2	2.53333	5	4.33333	1.83333	4.875
1	5	1	5	5	3	3	1	1	5	5	5	5	5	5	5	5	5	5	5	5	5	5	5	4	4	5	5	4	3	3	3	3	3	3	4	3	3	4	2	2	5	3	3	2	3.66667	5	5	4.16667	3.25
1	2	1	2	1	5	5	3	3	3	3	3	3	5	5	5	5	5	3	5	5	5	5	5	5	4	5	5	5	2	4	3	1	1	5	5	5	5	5	1	1	3	5	3	1	3	5	4.66667	4.33333	3.875
5	4	5	4	5	1	5	3	5	4	5	4	4	4	5	4	4	5	4	4	5	1	5	5	4	5	4	4	5	4	4	5	5	5	4	5	4	3	5	2	1	7	4	3	2	4.2	4.33333	4	4.33333	4.375
1	5	3	1	1	5	5	1	1	5	5	1	5	5	4	4	5	4	4	4	5	4	4	4	5	4	5	3	5	4	3	4	5	4	5	4	3	2	4	1	2	4	4	3	1	3.2	4.33333	4.16667	4.33333	3.75
1	5	1	1	1	1	5	1	1	1	5	5	1	1	5	5	5	5	1	1	5	1	5	5	5	5	5	1	1	5	5	5	1	1	5	5	5	5	1	1	#NULL!	1	3	3	1	2.33333	5	3	3.66667	3.5
2	2	2	2	2	3	4	2	4	4	3	3	4	4	4	2	4	4	4	4	4	4	4	4	4	4	4	4	3	2	4	3	4	3	4	4	4	4	4	1	4	4	2	5	1	3	3.33333	4	3.5	3.875
3	3	3	3	3	5	5	1	5	5	5	3	3	5	3	3	5	3	2	5	3	5	5	5	5	5	5	5	5	3	5	5	3	5	3	5	5	5	5	1	1	1	3	3	2	3.66667	3.66667	4.16667	4.66667	4.5
2	2	2	2	2	2	3	2	3	3	3	3	4	4	4	4	4	4	4	4	4	4	4	4	4	4	5	4	4	4	3	2	3	3	4	4	4	4	4	2	1	1	3	3	2	2.73333	4	4	4.16667	3.625
5	5	5	5	1	5	5	5	5	3	5	5	3	5	4	3	5	5	3	3	5	5	5	5	5	5	5	2	4	5	5	5	5	5	5	4	4	4	5	1	2	1	6	3	2	4.4	4.33333	4.33333	4.33333	4.625
1	2	2	2	2	2	3	2	3	3	3	2	4	4	4	2	4	4	4	4	4	4	4	1	4	2	2	3	2	2	3	2	3	3	4	4	4	4	4	2	3	3	3	5	1	2.6	3.33333	3.5	2.5	3.625
4	4	4	4	4	5	5	3	4	4	4	4	4	4	4	2	4	4	4	4	4	4	4	4	4	4	2	4	3	2	4	4	4	3	4	4	4	4	4	1	3	3	3	1	1	4.06667	3.33333	4	3.16667	3.875
2	2	2	2	2	3	4	3	4	4	3	3	4	4	2	2	4	4	4	4	4	4	2	3	4	4	2	4	3	2	4	3	3	3	4	4	4	4	4	1	3	5	2	2	1	2.93333	3.33333	3.5	3.16667	3.75
2	2	2	2	2	2	4	4	3	4	4	3	3	4	4	4	3	4	4	4	4	4	4	4	2	4	2	4	2	2	4	4	4	3	4	4	4	4	4	1	3	5	1	2	1	3	3.66667	4	2.66667	3.875
2	2	2	2	2	3	4	3	3	3	3	3	4	4	4	3	4	4	3	4	4	4	4	4	4	4	4	4	4	4	3	3	2	3	3	2	4	4	4	2	2	3	5	2	#NULL!	2.93333	3.66667	3.83333	4	3.125
2	2	2	2	2	3	4	3	3	3	4	3	3	4	4	4	4	4	4	4	4	4	2	3	4	4	2	4	4	2	3	3	4	3	4	4	4	4	4	2	6	5	6	1	1	2.93333	4	3.5	3.33333	3.75
2	2	2	2	2	3	4	3	3	3	3	3	2	4	4	4	4	4	4	4	4	4	4	4	4	4	4	4	4	4	3	2	3	3	4	4	4	4	4	1	2	5	2	2	1	2.8	4	4	4	3.625
4	4	2	2	3	3	4	3	4	4	4	3	3	4	4	4	4	4	4	4	4	4	4	4	2	4	2	4	4	4	3	3	4	3	4	4	4	4	4	1	5	5	5	2	1	3.4	4	4	3.33333	3.75
2	2	2	2	2	3	4	3	3	3	3	3	4	4	4	4	4	4	4	4	4	4	4	4	2	4	2	2	2	4	4	3	4	3	4	4	4	4	4	1	4	5	5	2	1	2.93333	4	4	2.66667	3.875
1	1	1	1	1	3	4	3	3	3	4	3	4	4	2	4	4	4	4	4	4	4	4	4	5	4	1	5	4	2	4	3	4	3	4	4	2	4	4	1	2	3	5	3	1	2.53333	4	4	3.5	3.625
3	4	4	2	2	3	4	2	3	3	3	3	3	3	4	5	1	4	4	4	4	4	5	4	4	4	4	4	3	4	4	4	4	3	4	4	4	4	4	1	1	1	5	2	2	3.06667	3.33333	4.16667	3.83333	3.875
5	5	5	3	5	4	3	5	3	5	3	5	3	5	3	3	3	5	5	5	5	5	4	3	5	5	4	5	3	5	3	3	5	4	5	1	5	3	5	1	1	1	3	#NULL!	1	4.13333	3.66667	4.5	4.5	3.875
3	3	3	3	3	3	3	5	3	5	3	5	3	5	3	5	5	3	3	5	3	5	3	5	4	3	5	3	3	3	5	3	3	5	3	5	3	5	3	1	1	3	4	3	1	3.53333	4.33333	4	3.5	4
5	5	3	3	3	1	5	5	3	5	5	5	1	5	5	1	5	5	5	3	5	3	5	3	5	5	3	5	3	5	5	3	5	3	5	5	5	5	5	2	2	7	2	4	1	3.93333	3.66667	4	4.33333	4.75
3	3	3	3	3	3	4	5	4	3	3	3	3	3	5	5	3	3	3	3	3	3	3	3	3	3	5	3	5	5	5	5	3	3	5	5	5	5	5	1	1	1	1	3	2	3.4	3.66667	3	4	4.5
3	5	3	5	5	5	5	5	3	5	5	3	5	5	4	5	3	1	5	5	5	5	5	5	5	5	5	5	5	5	5	5	5	5	5	5	5	5	5	1	2	6	1	3	2	4.4	3	5	5	5
3	5	3	5	3	5	5	5	3	5	5	3	5	5	4	5	5	3	5	5	5	5	5	5	5	5	5	5	5	5	5	5	5	3	5	5	5	5	5	1	1	2	2	3	1	4.26667	4.33333	5	5	4.75
5	5	5	5	5	5	5	5	3	5	5	3	3	5	5	5	5	5	5	5	3	5	5	3	5	5	1	5	1	5	5	5	5	5	5	5	5	5	5	2	2	3	2	3	1	4.6	5	4.33333	3.66667	5
3	3	3	3	3	5	5	3	3	5	3	5	3	3	5	5	5	3	3	5	3	5	4	5	5	5	3	5	5	3	3	5	3	5	4	5	3	5	5	1	2	3	2	3	1	3.66667	4.33333	4.16667	4.33333	4.125
1	5	1	1	1	5	5	5	5	5	5	5	1	5	5	5	5	5	5	5	5	5	5	5	5	5	5	5	5	5	5	5	5	5	5	5	5	5	5	2	2	1	1	3	2	3.66667	5	5	5	5
5	5	1	5	5	5	5	5	5	5	5	5	5	5	5	5	5	5	5	5	5	5	5	5	5	5	5	5	5	5	5	5	5	5	5	5	5	5	5	2	2	2	1	3	2	4.73333	5	5	5	5
4	4	4	2	2	4	4	3	4	4	4	4	4	4	4	2	4	4	2	4	4	4	5	4	2	4	1	1	1	1	4	4	4	4	4	4	4	4	5	1	3	2	2	5	1	3.66667	3.33333	3.83333	1.66667	4.125
1	1	1	1	3	3	3	3	3	3	3	4	4	4	4	4	4	4	4	4	4	4	4	4	2	1	2	2	1	2	4	3	1	2	4	4	4	4	4	1	6	3	1	3	1	2.73333	4	4	1.66667	3.375
5	5	5	5	1	5	5	4	5	5	5	3	3	5	1	3	5	5	5	5	5	1	5	5	5	5	5	1	5	5	5	1	1	1	5	5	5	5	5	1	1	6	4	3	1	4.13333	4.33333	4.33333	4.33333	4
2	2	2	2	2	3	4	3	3	3	3	3	4	4	1	5	4	4	4	4	4	4	4	4	3	4	1	4	2	2	3	3	3	3	4	4	4	4	4	1	2	2	6	2	1	2.73333	4.33333	4	2.66667	3.625
2	1	1	1	3	3	1	3	3	3	3	3	3	3	3	4	4	4	3	4	4	4	2	4	1	2	1	4	4	2	4	2	1	1	4	4	4	4	4	1	3	4	6	5	1	2.4	4	3.5	2.33333	3.25
4	5	1	4	5	3	4	3	1	5	5	4	3	5	5	4	4	5	3	3	5	5	5	3	5	5	1	5	5	5	5	3	4	3	4	3	4	3	4	1	2	2	4	3	2	3.8	4.33333	4	4.33333	3.75
4	4	1	1	1	3	5	1	1	5	5	5	5	5	5	4	5	5	4	3	4	5	2	4	5	4	1	5	5	5	3	3	4	1	4	4	1	4	5	1	2	2	1	3	1	3.4	4.66667	3.66667	4.16667	3.25
5	5	5	5	5	3	3	1	5	3	5	5	5	5	5	5	5	5	5	5	5	5	5	5	1	1	1	1	1	1	1	1	1	1	1	1	1	1	1	2	6	5	3	4	1	4.33333	5	5	1	1
1	5	1	1	1	5	5	1	1	1	5	3	3	5	1	1	1	5	5	5	5	5	5	5	5	5	1	5	5	1	1	1	3	1	5	1	5	1	5	1	2	1	5	2	1	2.6	2.33333	5	3.66667	2.75
1	5	1	1	1	5	5	1	1	5	5	3	3	5	5	1	1	5	5	5	5	5	5	5	5	5	1	5	5	1	1	1	3	3	1	1	1	1	5	1	2	1	5	3	2	3.13333	2.33333	5	3.66667	2
5	5	1	1	5	5	5	1	1	5	5	3	3	5	5	1	2	5	5	5	5	5	5	5	5	5	3	5	5	1	1	1	3	1	3	3	1	1	5	1	1	1	3	3	2	3.66667	2.66667	5	4	2.25
1	1	1	1	5	5	3	1	3	4	4	3	5	4	4	5	4	4	4	4	4	4	4	4	5	4	5	4	4	4	4	2	4	3	4	4	4	4	4	1	1	3	3	3	1	3	4.33333	4	4.33333	3.875
5	5	5	5	5	3	5	1	1	5	5	5	5	5	5	1	4	5	5	4	5	5	5	4	5	4	1	5	4	2	5	2	4	5	5	4	4	4	5	1	1	2	2	3	1	4.33333	3.33333	4.66667	3.5	4.5
